# Supplementary material for: When SF5 outplays CF3: effects of pentafluorosulfanyl decorated scorpionates on copper
Source: Chem Sci. 2021 Oct 15;12(43):14618–23. doi: 10.1039/d1sc04846e (PMC8580053; doi:10.1039/d1sc04846e)
Supplement: SC-012-D1SC04846E-s002 [file SC-012-D1SC04846E-s002.cif]

# Electronic Supplementary Material (ESI) for Chemical Science.
# This journal is © The Royal Society of Chemistry 2021

####################################################################### 
# 
# This file contains crystal structure data downloaded from the 
# Cambridge Structural Database (CSD) hosted by the Cambridge 
# Crystallographic Data Centre (CCDC).
# 
# Full information about CCDC data access policies and citation 
# guidelines are available at http://www.ccdc.cam.ac.uk/access/V1 
# 
# Audit and citation data items may have been added by the CCDC. 
# Please retain this information to preserve the provenance of 
# this file and to allow appropriate attribution of the data. 
# 
#######################################################################

data_rad992_0m_a
_database_code_depnum_ccdc_archive 'CCDC 2104704'
loop_
_audit_author_name
_audit_author_address
'Rasika Dias'
;The University of Texas at Arlington
United States of America
;
_audit_update_record             
;
2021-08-22 deposited with the CCDC.	2021-10-15 downloaded from the CCDC.
;
_audit_creation_date             2021-06-30
_audit_creation_method           
;
Olex2 1.3
(compiled 2020.11.12 svn.r5f609507 for OlexSys, GUI svn.r6272)
;
_shelx_SHELXL_version_number     2018/3
_chemical_name_common            ?
_chemical_name_systematic        ?
_chemical_formula_moiety         'C20 H18 B Cu F10 N4 S2'
_chemical_formula_sum            'C20 H18 B Cu F10 N4 S2'
_chemical_formula_weight         642.85
_chemical_melting_point          ?
loop_
_atom_type_symbol
_atom_type_description
_atom_type_scat_dispersion_real
_atom_type_scat_dispersion_imag
_atom_type_scat_source
C C 0.0033 0.0016 'International Tables Vol C Tables 4.2.6.8 and 6.1.1.4'
H H 0.0000 0.0000 'International Tables Vol C Tables 4.2.6.8 and 6.1.1.4'
B B 0.0013 0.0007 'International Tables Vol C Tables 4.2.6.8 and 6.1.1.4'
Cu Cu 0.3201 1.2651 'International Tables Vol C Tables 4.2.6.8 and 6.1.1.4'
F F 0.0171 0.0103 'International Tables Vol C Tables 4.2.6.8 and 6.1.1.4'
N N 0.0061 0.0033 'International Tables Vol C Tables 4.2.6.8 and 6.1.1.4'
S S 0.1246 0.1234 'International Tables Vol C Tables 4.2.6.8 and 6.1.1.4'

_shelx_space_group_comment       
;
The symmetry employed for this shelxl refinement is uniquely defined
by the following loop, which should always be used as a source of
symmetry information in preference to the above space-group names.
They are only intended as comments.
;
_space_group_crystal_system      triclinic
_space_group_IT_number           2
_space_group_name_H-M_alt        'P -1'
_space_group_name_Hall           '-P 1'
loop_
_space_group_symop_operation_xyz
'x, y, z'
'-x, -y, -z'

_cell_length_a                   11.6035(8)
_cell_length_b                   14.7339(11)
_cell_length_c                   15.7485(11)
_cell_angle_alpha                80.1640(10)
_cell_angle_beta                 76.2550(10)
_cell_angle_gamma                68.3860(10)
_cell_volume                     2421.1(3)
_cell_formula_units_Z            4
_cell_measurement_reflns_used    9061
_cell_measurement_temperature    100.0
_cell_measurement_theta_max      32.94
_cell_measurement_theta_min      2.54
_shelx_estimated_absorpt_T_max   0.743
_shelx_estimated_absorpt_T_min   0.678
_exptl_absorpt_coefficient_mu    1.171
_exptl_absorpt_correction_T_max  0.6487
_exptl_absorpt_correction_T_min  0.5985
_exptl_absorpt_correction_type   multi-scan
_exptl_absorpt_process_details   
;
SADABS-2016/2 (Bruker,2016/2) was used for absorption correction.
wR2(int) was 0.0573 before and 0.0299 after correction.
The Ratio of minimum to maximum transmission is 0.9226.
The \l/2 correction factor is Not present.
;
_exptl_absorpt_special_details   ?
_exptl_crystal_colour            colourless
_exptl_crystal_colour_primary    colourless
_exptl_crystal_density_diffrn    1.764
_exptl_crystal_density_meas      ?
_exptl_crystal_density_method    ?
_exptl_crystal_description       parallelpipeds
_exptl_crystal_F_000             1288
_exptl_crystal_size_max          0.36
_exptl_crystal_size_mid          0.33
_exptl_crystal_size_min          0.27
_exptl_transmission_factor_max   ?
_exptl_transmission_factor_min   ?
_diffrn_reflns_av_R_equivalents  0.0154
_diffrn_reflns_av_unetI/netI     0.0251
_diffrn_reflns_Laue_measured_fraction_full 0.999
_diffrn_reflns_Laue_measured_fraction_max 0.918
_diffrn_reflns_limit_h_max       17
_diffrn_reflns_limit_h_min       -17
_diffrn_reflns_limit_k_max       22
_diffrn_reflns_limit_k_min       -22
_diffrn_reflns_limit_l_max       23
_diffrn_reflns_limit_l_min       -24
_diffrn_reflns_number            32946
_diffrn_reflns_point_group_measured_fraction_full 0.999
_diffrn_reflns_point_group_measured_fraction_max 0.918
_diffrn_reflns_theta_full        25.242
_diffrn_reflns_theta_max         33.189
_diffrn_reflns_theta_min         1.923
_diffrn_ambient_temperature      100.0
_diffrn_detector_area_resol_mean ?
_diffrn_measured_fraction_theta_full 0.999
_diffrn_measured_fraction_theta_max 0.918
_diffrn_measurement_device_type  'Bruker APEX-II CCD'
_diffrn_measurement_method       '\f and \w scans'
_diffrn_radiation_type           MoK\a
_diffrn_radiation_wavelength     0.71073
_diffrn_source                   ?
_diffrn_source_current           30.0
_diffrn_source_power             1.5
_diffrn_source_voltage           50.0
_diffrn_standards_number         0
_reflns_Friedel_coverage         0.000
_reflns_Friedel_fraction_full    .
_reflns_Friedel_fraction_max     .
_reflns_number_gt                14928
_reflns_number_total             17011
_reflns_special_details          
;
 Reflections were merged by SHELXL according to the crystal
 class for the calculation of statistics and refinement.
 
 _reflns_Friedel_fraction is defined as the number of unique
 Friedel pairs measured divided by the number that would be
 possible theoretically, ignoring centric projections and
 systematic absences.
;
_reflns_threshold_expression     'I > 2\s(I)'
_computing_cell_refinement       'SAINT V8.40A (Bruker, 2019)'
_computing_data_collection       ?
_computing_data_reduction        'SAINT V8.40A (Bruker, 2019)'
_computing_molecular_graphics    'Olex2 1.3 (Dolomanov et al., 2009)'
_computing_publication_material  'Olex2 1.3 (Dolomanov et al., 2009)'
_computing_structure_refinement  'SHELXL 2018/3 (Sheldrick, 2015)'
_computing_structure_solution    'SHELXT 2014/5 (Sheldrick, 2014)'
_refine_diff_density_max         0.889
_refine_diff_density_min         -0.582
_refine_diff_density_rms         0.066
_refine_ls_extinction_coef       .
_refine_ls_extinction_method     none
_refine_ls_goodness_of_fit_ref   1.015
_refine_ls_hydrogen_treatment    mixed
_refine_ls_matrix_type           full
_refine_ls_number_parameters     717
_refine_ls_number_reflns         17011
_refine_ls_number_restraints     0
_refine_ls_R_factor_all          0.0346
_refine_ls_R_factor_gt           0.0294
_refine_ls_restrained_S_all      1.015
_refine_ls_shift/su_max          0.001
_refine_ls_shift/su_mean         0.000
_refine_ls_structure_factor_coef Fsqd
_refine_ls_weighting_details     
'w=1/[\s^2^(Fo^2^)+(0.0415P)^2^+0.9753P] where P=(Fo^2^+2Fc^2^)/3'
_refine_ls_weighting_scheme      calc
_refine_ls_wR_factor_gt          0.0778
_refine_ls_wR_factor_ref         0.0805
_refine_special_details          ?
_olex2_refinement_description    
;
1. Fixed Uiso
 At 1.2 times of:
  All C(H) groups
2.a Aromatic/amide H refined with riding coordinates:
 C2(H2), C3(H3), C5(H5), C6(H6), C8(H8), C9(H9), C10(H10), C11(H11), C12(H12),
 C14(H14), C15(H15), C16(H16), C17(H17), C18(H18), C2A(H2A), C3A(H3A), C5A(H5A),
  C6A(H6A), C8A(H8A), C9A(H9A), C10A(H10A), C11A(H11A), C12A(H12A), C14A(H14A),
 C15A(H15A), C16A(H16A), C17A(H17A), C18A(H18A)
;
_atom_sites_solution_hydrogens   mixed
_atom_sites_solution_primary     dual
_atom_sites_solution_secondary   ?
loop_
_atom_site_label
_atom_site_type_symbol
_atom_site_fract_x
_atom_site_fract_y
_atom_site_fract_z
_atom_site_U_iso_or_equiv
_atom_site_adp_type
_atom_site_occupancy
_atom_site_site_symmetry_order
_atom_site_calc_flag
_atom_site_refinement_flags_posn
_atom_site_refinement_flags_adp
_atom_site_refinement_flags_occupancy
_atom_site_disorder_assembly
_atom_site_disorder_group
Cu1 Cu 0.65437(2) 0.50178(2) 0.20012(2) 0.01454(3) Uani 1 1 d . . . . .
S1 S 0.90450(3) 0.58979(2) 0.24310(2) 0.02261(7) Uani 1 1 d . . . . .
S2 S 0.74915(3) 0.33520(2) 0.01920(2) 0.01729(6) Uani 1 1 d . . . . .
F1 F 0.96786(9) 0.66070(7) 0.17894(8) 0.0363(2) Uani 1 1 d . . . . .
F2 F 0.87838(8) 0.56005(7) 0.15967(6) 0.02745(18) Uani 1 1 d . . . . .
F3 F 1.03930(8) 0.50672(7) 0.23091(7) 0.02908(19) Uani 1 1 d . . . . .
F4 F 0.93549(10) 0.62431(8) 0.32164(7) 0.0378(2) Uani 1 1 d . . . . .
F5 F 0.77415(9) 0.67832(6) 0.25015(8) 0.0347(2) Uani 1 1 d . . . . .
F6 F 0.77388(9) 0.36828(7) -0.08253(5) 0.02783(18) Uani 1 1 d . . . . .
F7 F 0.69529(10) 0.25981(7) -0.00258(5) 0.02916(19) Uani 1 1 d . . . . .
F8 F 0.61341(8) 0.41676(7) 0.02594(5) 0.02657(17) Uani 1 1 d . . . . .
F9 F 0.80465(9) 0.41337(7) 0.03394(6) 0.02810(18) Uani 1 1 d . . . . .
F10 F 0.88645(9) 0.25625(7) 0.00531(6) 0.0315(2) Uani 1 1 d . . . . .
N1 N 0.72876(10) 0.41184(8) 0.36180(7) 0.01479(17) Uani 1 1 d . . . . .
N2 N 0.75640(10) 0.47494(7) 0.29294(7) 0.01493(18) Uani 1 1 d . . . . .
N3 N 0.67889(10) 0.30670(7) 0.27317(6) 0.01415(17) Uani 1 1 d . . . . .
N4 N 0.68881(10) 0.36033(7) 0.19407(6) 0.01457(17) Uani 1 1 d . . . . .
C1 C 0.83507(12) 0.50915(9) 0.31653(9) 0.0180(2) Uani 1 1 d . . . . .
C2 C 0.85798(13) 0.47070(11) 0.40034(9) 0.0235(3) Uani 1 1 d . . . . .
H2 H 0.909452 0.483806 0.432029 0.028 Uiso 1 1 calc R U . . .
C3 C 0.78825(13) 0.40897(10) 0.42665(8) 0.0201(2) Uani 1 1 d . . . . .
H3 H 0.783022 0.370685 0.481522 0.024 Uiso 1 1 calc R U . . .
C4 C 0.72123(11) 0.29679(9) 0.13368(7) 0.01447(19) Uani 1 1 d . . . . .
C5 C 0.73069(12) 0.20262(9) 0.17191(8) 0.0176(2) Uani 1 1 d . . . . .
H5 H 0.751369 0.145131 0.143580 0.021 Uiso 1 1 calc R U . . .
C6 C 0.70285(12) 0.21252(9) 0.26093(8) 0.0167(2) Uani 1 1 d . . . . .
H6 H 0.700891 0.161210 0.306278 0.020 Uiso 1 1 calc R U . . .
C7 C 0.49484(11) 0.44325(9) 0.35209(8) 0.0157(2) Uani 1 1 d . . . . .
C8 C 0.46025(12) 0.54030(10) 0.37062(8) 0.0180(2) Uani 1 1 d . . . . .
H8 H 0.517207 0.558822 0.392458 0.022 Uiso 1 1 calc R U . . .
C9 C 0.34457(13) 0.61084(11) 0.35802(9) 0.0227(2) Uani 1 1 d . . . . .
H9 H 0.324967 0.676674 0.369415 0.027 Uiso 1 1 calc R U . . .
C10 C 0.25823(13) 0.58471(12) 0.32883(10) 0.0282(3) Uani 1 1 d . . . . .
H10 H 0.179451 0.632333 0.319922 0.034 Uiso 1 1 calc R U . . .
C11 C 0.28871(14) 0.48755(13) 0.31275(11) 0.0311(3) Uani 1 1 d . . . . .
H11 H 0.229466 0.468481 0.294214 0.037 Uiso 1 1 calc R U . . .
C12 C 0.40504(13) 0.41868(11) 0.32369(10) 0.0241(3) Uani 1 1 d . . . . .
H12 H 0.424509 0.353092 0.311639 0.029 Uiso 1 1 calc R U . . .
C13 C 0.63167(12) 0.27960(9) 0.44414(8) 0.0169(2) Uani 1 1 d . . . . .
C14 C 0.74212(14) 0.20090(10) 0.45690(9) 0.0230(2) Uani 1 1 d . . . . .
H14 H 0.818466 0.196102 0.416033 0.028 Uiso 1 1 calc R U . . .
C15 C 0.74297(16) 0.12954(11) 0.52787(10) 0.0292(3) Uani 1 1 d . . . . .
H15 H 0.818757 0.076532 0.534221 0.035 Uiso 1 1 calc R U . . .
C16 C 0.63309(17) 0.13625(12) 0.58893(9) 0.0301(3) Uani 1 1 d . . . . .
H16 H 0.633229 0.087991 0.637401 0.036 Uiso 1 1 calc R U . . .
C17 C 0.52267(16) 0.21388(12) 0.57898(9) 0.0271(3) Uani 1 1 d . . . . .
H17 H 0.447405 0.219181 0.621201 0.033 Uiso 1 1 calc R U . . .
C18 C 0.52186(13) 0.28427(10) 0.50706(8) 0.0202(2) Uani 1 1 d . . . . .
H18 H 0.445301 0.336383 0.500649 0.024 Uiso 1 1 calc R U . . .
C19 C 0.57172(13) 0.64743(9) 0.17223(9) 0.0211(2) Uani 1 1 d . . . . .
H19A H 0.6335(18) 0.6729(14) 0.1369(13) 0.026(5) Uiso 1 1 d . . . . .
H19B H 0.5310(19) 0.6710(14) 0.2281(13) 0.027(5) Uiso 1 1 d . . . . .
C20 C 0.52334(13) 0.59721(10) 0.13290(9) 0.0224(2) Uani 1 1 d . . . . .
H20A H 0.4495(18) 0.5847(14) 0.1608(12) 0.024(4) Uiso 1 1 d . . . . .
H20B H 0.5502(19) 0.5894(15) 0.0732(14) 0.033(5) Uiso 1 1 d . . . . .
B1 B 0.63030(13) 0.36059(10) 0.36092(8) 0.0145(2) Uani 1 1 d . . . . .
Cu1A Cu 0.17179(2) 0.14730(2) 0.25334(2) 0.01616(4) Uani 1 1 d . . . . .
S1A S 0.06226(3) -0.06902(2) 0.25583(2) 0.01911(6) Uani 1 1 d . . . . .
S2A S 0.19119(4) 0.19294(3) 0.47983(2) 0.02876(8) Uani 1 1 d . . . . .
F1A F -0.07635(8) -0.07042(8) 0.29048(6) 0.0308(2) Uani 1 1 d . . . . .
F2A F 0.03342(8) 0.00707(7) 0.32485(6) 0.02624(17) Uani 1 1 d . . . . .
F3A F 0.10742(9) -0.15672(7) 0.32766(6) 0.03063(19) Uani 1 1 d . . . . .
F4A F 0.08206(8) -0.14540(7) 0.18944(6) 0.02681(18) Uani 1 1 d . . . . .
F5A F 0.00793(8) 0.01851(6) 0.18607(6) 0.02375(16) Uani 1 1 d . . . . .
F6A F 0.07445(11) 0.24147(10) 0.55292(7) 0.0466(3) Uani 1 1 d . . . . .
F7A F 0.26990(11) 0.23931(10) 0.51644(7) 0.0457(3) Uani 1 1 d . . . . .
F8A F 0.14542(10) 0.28981(8) 0.41734(7) 0.0367(2) Uani 1 1 d . . . . .
F9A F 0.10359(10) 0.15016(9) 0.44786(7) 0.0389(3) Uani 1 1 d . . . . .
F10A F 0.22946(13) 0.09896(10) 0.54702(7) 0.0509(3) Uani 1 1 d . . . . .
N1A N 0.37465(9) -0.01428(7) 0.18095(6) 0.01351(17) Uani 1 1 d . . . . .
N2A N 0.24932(9) 0.01108(8) 0.21657(7) 0.01415(17) Uani 1 1 d . . . . .
N3A N 0.42781(10) 0.08180(8) 0.27451(7) 0.01536(18) Uani 1 1 d . . . . .
N4A N 0.30926(10) 0.12680(8) 0.31906(7) 0.01698(19) Uani 1 1 d . . . . .
C1A C 0.21901(11) -0.06811(9) 0.21587(8) 0.0151(2) Uani 1 1 d . . . . .
C2A C 0.32216(12) -0.14478(9) 0.17949(9) 0.0180(2) Uani 1 1 d . . . . .
H2A H 0.325228 -0.208101 0.171346 0.022 Uiso 1 1 calc R U . . .
C3A C 0.41921(11) -0.10677(9) 0.15799(8) 0.0167(2) Uani 1 1 d . . . . .
H3A H 0.503771 -0.140515 0.131310 0.020 Uiso 1 1 calc R U . . .
C4A C 0.32366(13) 0.13809(10) 0.39793(8) 0.0203(2) Uani 1 1 d . . . . .
C5A C 0.45008(14) 0.10200(11) 0.40578(9) 0.0237(3) Uani 1 1 d . . . . .
H5A H 0.484927 0.101694 0.454704 0.028 Uiso 1 1 calc R U . . .
C6A C 0.51278(13) 0.06672(10) 0.32536(8) 0.0193(2) Uani 1 1 d . . . . .
H6A H 0.601608 0.036648 0.308626 0.023 Uiso 1 1 calc R U . . .
C7A C 0.36868(11) 0.16505(9) 0.12558(7) 0.01430(19) Uani 1 1 d . . . . .
C8A C 0.29982(12) 0.17065(9) 0.06149(8) 0.0172(2) Uani 1 1 d . . . . .
H8A H 0.297524 0.111917 0.045890 0.021 Uiso 1 1 calc R U . . .
C9A C 0.23463(14) 0.26040(10) 0.02011(9) 0.0229(2) Uani 1 1 d . . . . .
H9A H 0.187581 0.262221 -0.022351 0.027 Uiso 1 1 calc R U . . .
C10A C 0.23840(15) 0.34719(10) 0.04090(9) 0.0257(3) Uani 1 1 d . . . . .
H10A H 0.192302 0.408468 0.013952 0.031 Uiso 1 1 calc R U . . .
C11A C 0.31027(15) 0.34346(10) 0.10149(9) 0.0244(3) Uani 1 1 d . . . . .
H11A H 0.315932 0.402150 0.114461 0.029 Uiso 1 1 calc R U . . .
C12A C 0.37391(13) 0.25367(9) 0.14313(8) 0.0193(2) Uani 1 1 d . . . . .
H12A H 0.422246 0.252295 0.184596 0.023 Uiso 1 1 calc R U . . .
C13A C 0.59115(11) 0.01537(9) 0.13284(8) 0.0151(2) Uani 1 1 d . . . . .
C14A C 0.67407(12) -0.06977(10) 0.17087(9) 0.0201(2) Uani 1 1 d . . . . .
H14A H 0.641318 -0.103595 0.222220 0.024 Uiso 1 1 calc R U . . .
C15A C 0.80223(13) -0.10571(10) 0.13554(10) 0.0238(3) Uani 1 1 d . . . . .
H15A H 0.855751 -0.162939 0.163113 0.029 Uiso 1 1 calc R U . . .
C16A C 0.85250(12) -0.05818(10) 0.05987(10) 0.0235(3) Uani 1 1 d . . . . .
H16A H 0.940316 -0.082211 0.036021 0.028 Uiso 1 1 calc R U . . .
C17A C 0.77332(12) 0.02446(10) 0.01969(8) 0.0198(2) Uani 1 1 d . . . . .
H17A H 0.806574 0.056657 -0.032601 0.024 Uiso 1 1 calc R U . . .
C18A C 0.64444(11) 0.06068(9) 0.05591(8) 0.0158(2) Uani 1 1 d . . . . .
H18A H 0.591491 0.117591 0.027593 0.019 Uiso 1 1 calc R U . . .
C19A C 0.00742(13) 0.22406(11) 0.21084(11) 0.0268(3) Uani 1 1 d . . . . .
H19C H -0.051(2) 0.1977(17) 0.2425(15) 0.043(6) Uiso 1 1 d . . . . .
H19D H 0.026(2) 0.2239(16) 0.1475(15) 0.039(6) Uiso 1 1 d . . . . .
C20A C 0.03979(15) 0.28304(11) 0.25078(12) 0.0294(3) Uani 1 1 d . . . . .
H20C H 0.008(2) 0.2923(15) 0.3055(14) 0.032(5) Uiso 1 1 d . . . . .
H20D H 0.082(2) 0.3208(18) 0.2222(16) 0.050(7) Uiso 1 1 d . . . . .
B1A B 0.44360(12) 0.06219(10) 0.17526(8) 0.0136(2) Uani 1 1 d . . . . .

loop_
_atom_site_aniso_label
_atom_site_aniso_U_11
_atom_site_aniso_U_22
_atom_site_aniso_U_33
_atom_site_aniso_U_23
_atom_site_aniso_U_13
_atom_site_aniso_U_12
Cu1 0.01583(7) 0.01157(7) 0.01603(7) -0.00178(5) -0.00443(5) -0.00337(5)
S1 0.01615(13) 0.01568(14) 0.03691(18) -0.00272(12) -0.00371(12) -0.00722(11)
S2 0.02038(14) 0.01778(13) 0.01358(12) -0.00347(10) -0.00247(10) -0.00596(11)
F1 0.0254(4) 0.0229(4) 0.0596(6) 0.0039(4) -0.0009(4) -0.0148(4)
F2 0.0266(4) 0.0304(5) 0.0272(4) 0.0040(3) -0.0045(3) -0.0152(4)
F3 0.0142(4) 0.0230(4) 0.0475(5) -0.0011(4) -0.0043(3) -0.0053(3)
F4 0.0393(5) 0.0356(5) 0.0523(6) -0.0143(5) -0.0078(5) -0.0246(4)
F5 0.0206(4) 0.0158(4) 0.0607(6) -0.0008(4) -0.0012(4) -0.0033(3)
F6 0.0384(5) 0.0307(5) 0.0127(3) -0.0015(3) -0.0016(3) -0.0122(4)
F7 0.0482(6) 0.0305(5) 0.0191(4) -0.0057(3) -0.0093(4) -0.0221(4)
F8 0.0256(4) 0.0274(4) 0.0195(4) -0.0024(3) -0.0077(3) 0.0014(3)
F9 0.0403(5) 0.0315(5) 0.0215(4) 0.0003(3) -0.0045(3) -0.0248(4)
F10 0.0240(4) 0.0345(5) 0.0224(4) -0.0057(4) 0.0021(3) 0.0030(4)
N1 0.0153(4) 0.0158(4) 0.0144(4) -0.0024(3) -0.0035(3) -0.0057(4)
N2 0.0146(4) 0.0130(4) 0.0182(4) -0.0023(3) -0.0031(3) -0.0054(3)
N3 0.0163(4) 0.0137(4) 0.0134(4) -0.0013(3) -0.0027(3) -0.0063(3)
N4 0.0165(4) 0.0140(4) 0.0135(4) -0.0022(3) -0.0030(3) -0.0051(4)
C1 0.0154(5) 0.0164(5) 0.0241(6) -0.0054(4) -0.0037(4) -0.0061(4)
C2 0.0245(6) 0.0284(7) 0.0244(6) -0.0072(5) -0.0084(5) -0.0124(5)
C3 0.0226(6) 0.0247(6) 0.0166(5) -0.0048(4) -0.0058(4) -0.0097(5)
C4 0.0155(5) 0.0154(5) 0.0136(5) -0.0030(4) -0.0034(4) -0.0054(4)
C5 0.0217(6) 0.0152(5) 0.0189(5) -0.0039(4) -0.0051(4) -0.0078(4)
C6 0.0207(5) 0.0145(5) 0.0176(5) -0.0013(4) -0.0049(4) -0.0085(4)
C7 0.0152(5) 0.0185(5) 0.0138(5) -0.0027(4) -0.0023(4) -0.0061(4)
C8 0.0162(5) 0.0203(6) 0.0170(5) -0.0054(4) -0.0012(4) -0.0051(4)
C9 0.0195(6) 0.0227(6) 0.0206(6) -0.0044(5) -0.0007(4) -0.0021(5)
C10 0.0171(6) 0.0344(8) 0.0267(7) -0.0053(6) -0.0058(5) 0.0005(5)
C11 0.0197(6) 0.0399(9) 0.0369(8) -0.0095(7) -0.0120(6) -0.0072(6)
C12 0.0205(6) 0.0265(7) 0.0289(6) -0.0079(5) -0.0077(5) -0.0080(5)
C13 0.0222(5) 0.0175(5) 0.0140(5) -0.0012(4) -0.0051(4) -0.0092(4)
C14 0.0277(7) 0.0210(6) 0.0196(6) -0.0007(5) -0.0080(5) -0.0060(5)
C15 0.0402(8) 0.0235(7) 0.0246(6) 0.0008(5) -0.0162(6) -0.0070(6)
C16 0.0527(10) 0.0280(7) 0.0195(6) 0.0074(5) -0.0158(6) -0.0237(7)
C17 0.0383(8) 0.0356(8) 0.0163(5) 0.0008(5) -0.0054(5) -0.0242(7)
C18 0.0249(6) 0.0242(6) 0.0165(5) -0.0028(4) -0.0039(4) -0.0139(5)
C19 0.0222(6) 0.0137(5) 0.0230(6) -0.0005(4) -0.0044(5) -0.0015(4)
C20 0.0217(6) 0.0198(6) 0.0219(6) -0.0001(5) -0.0078(5) -0.0013(5)
B1 0.0158(5) 0.0162(6) 0.0131(5) -0.0015(4) -0.0033(4) -0.0070(4)
Cu1A 0.01411(7) 0.01534(7) 0.01899(7) -0.00524(5) -0.00142(5) -0.00448(5)
S1A 0.01686(13) 0.02341(15) 0.02004(13) -0.00075(11) -0.00224(10) -0.01164(11)
S2A 0.03057(18) 0.0429(2) 0.01927(14) -0.01395(14) 0.00620(12) -0.02186(16)
F1A 0.0197(4) 0.0450(6) 0.0324(4) -0.0044(4) 0.0023(3) -0.0207(4)
F2A 0.0222(4) 0.0365(5) 0.0229(4) -0.0105(3) 0.0033(3) -0.0147(4)
F3A 0.0320(5) 0.0331(5) 0.0305(4) 0.0122(4) -0.0076(4) -0.0211(4)
F4A 0.0237(4) 0.0294(4) 0.0352(4) -0.0096(4) -0.0041(3) -0.0162(3)
F5A 0.0168(3) 0.0271(4) 0.0263(4) 0.0013(3) -0.0064(3) -0.0067(3)
F6A 0.0404(6) 0.0730(8) 0.0324(5) -0.0315(5) 0.0183(4) -0.0303(6)
F7A 0.0402(6) 0.0758(8) 0.0361(5) -0.0355(5) 0.0047(4) -0.0310(6)
F8A 0.0334(5) 0.0355(5) 0.0371(5) -0.0161(4) 0.0057(4) -0.0091(4)
F9A 0.0320(5) 0.0591(7) 0.0368(5) -0.0254(5) 0.0122(4) -0.0309(5)
F10A 0.0618(8) 0.0672(8) 0.0192(4) 0.0013(5) 0.0075(5) -0.0285(7)
N1A 0.0129(4) 0.0133(4) 0.0148(4) -0.0011(3) -0.0023(3) -0.0053(3)
N2A 0.0128(4) 0.0149(4) 0.0151(4) -0.0018(3) -0.0015(3) -0.0057(3)
N3A 0.0157(4) 0.0177(5) 0.0148(4) -0.0019(3) -0.0023(3) -0.0083(4)
N4A 0.0182(5) 0.0202(5) 0.0143(4) -0.0045(4) 0.0006(3) -0.0095(4)
C1A 0.0141(5) 0.0153(5) 0.0172(5) -0.0002(4) -0.0034(4) -0.0070(4)
C2A 0.0176(5) 0.0129(5) 0.0249(6) -0.0017(4) -0.0053(4) -0.0062(4)
C3A 0.0157(5) 0.0139(5) 0.0210(5) -0.0030(4) -0.0039(4) -0.0047(4)
C4A 0.0251(6) 0.0259(6) 0.0146(5) -0.0046(4) 0.0005(4) -0.0153(5)
C5A 0.0286(7) 0.0318(7) 0.0171(5) -0.0028(5) -0.0060(5) -0.0165(6)
C6A 0.0207(6) 0.0232(6) 0.0185(5) -0.0010(4) -0.0060(4) -0.0116(5)
C7A 0.0149(5) 0.0135(5) 0.0143(5) -0.0021(4) -0.0001(4) -0.0059(4)
C8A 0.0216(5) 0.0146(5) 0.0163(5) -0.0011(4) -0.0042(4) -0.0071(4)
C9A 0.0277(6) 0.0204(6) 0.0204(6) 0.0027(5) -0.0086(5) -0.0075(5)
C10A 0.0330(7) 0.0154(6) 0.0238(6) 0.0028(5) -0.0046(5) -0.0053(5)
C11A 0.0348(7) 0.0140(5) 0.0241(6) -0.0028(5) -0.0025(5) -0.0094(5)
C12A 0.0247(6) 0.0159(5) 0.0194(5) -0.0029(4) -0.0031(4) -0.0095(5)
C13A 0.0148(5) 0.0141(5) 0.0178(5) -0.0034(4) -0.0025(4) -0.0060(4)
C14A 0.0181(5) 0.0164(5) 0.0270(6) -0.0001(5) -0.0064(5) -0.0068(4)
C15A 0.0180(6) 0.0176(6) 0.0366(7) -0.0043(5) -0.0084(5) -0.0043(5)
C16A 0.0146(5) 0.0247(6) 0.0330(7) -0.0135(5) -0.0010(5) -0.0062(5)
C17A 0.0183(5) 0.0237(6) 0.0193(5) -0.0085(5) 0.0015(4) -0.0097(5)
C18A 0.0162(5) 0.0170(5) 0.0157(5) -0.0056(4) -0.0009(4) -0.0069(4)
C19A 0.0167(6) 0.0263(7) 0.0331(7) -0.0036(6) -0.0055(5) -0.0018(5)
C20A 0.0216(6) 0.0196(6) 0.0412(9) -0.0091(6) -0.0017(6) -0.0002(5)
B1A 0.0140(5) 0.0142(5) 0.0138(5) -0.0019(4) -0.0018(4) -0.0066(4)

_geom_special_details            
;
 All esds (except the esd in the dihedral angle between two l.s. planes)
 are estimated using the full covariance matrix.  The cell esds are taken
 into account individually in the estimation of esds in distances, angles
 and torsion angles; correlations between esds in cell parameters are only
 used when they are defined by crystal symmetry.  An approximate (isotropic)
 treatment of cell esds is used for estimating esds involving l.s. planes.
;
loop_
_geom_bond_atom_site_label_1
_geom_bond_atom_site_label_2
_geom_bond_distance
_geom_bond_site_symmetry_2
_geom_bond_publ_flag
Cu1 N2 1.9937(10) . ?
Cu1 N4 1.9870(10) . ?
Cu1 C19 2.0199(13) . ?
Cu1 C20 2.0225(13) . ?
S1 F1 1.5828(10) . ?
S1 F2 1.5792(10) . ?
S1 F3 1.5839(9) . ?
S1 F4 1.5744(11) . ?
S1 F5 1.5867(9) . ?
S1 C1 1.7864(13) . ?
S2 F6 1.5825(9) . ?
S2 F7 1.5765(9) . ?
S2 F8 1.5830(9) . ?
S2 F9 1.5824(9) . ?
S2 F10 1.5796(9) . ?
S2 C4 1.7846(12) . ?
N1 N2 1.3612(14) . ?
N1 C3 1.3491(15) . ?
N1 B1 1.5881(16) . ?
N2 C1 1.3377(15) . ?
N3 N4 1.3608(14) . ?
N3 C6 1.3497(15) . ?
N3 B1 1.5916(16) . ?
N4 C4 1.3405(15) . ?
C1 C2 1.3907(19) . ?
C2 H2 0.9500 . ?
C2 C3 1.3812(19) . ?
C3 H3 0.9500 . ?
C4 C5 1.3906(17) . ?
C5 H5 0.9500 . ?
C5 C6 1.3825(17) . ?
C6 H6 0.9500 . ?
C7 C8 1.3982(17) . ?
C7 C12 1.4040(17) . ?
C7 B1 1.6152(18) . ?
C8 H8 0.9500 . ?
C8 C9 1.3963(18) . ?
C9 H9 0.9500 . ?
C9 C10 1.388(2) . ?
C10 H10 0.9500 . ?
C10 C11 1.395(2) . ?
C11 H11 0.9500 . ?
C11 C12 1.387(2) . ?
C12 H12 0.9500 . ?
C13 C14 1.4054(19) . ?
C13 C18 1.4032(18) . ?
C13 B1 1.6134(18) . ?
C14 H14 0.9500 . ?
C14 C15 1.397(2) . ?
C15 H15 0.9500 . ?
C15 C16 1.385(2) . ?
C16 H16 0.9500 . ?
C16 C17 1.389(2) . ?
C17 H17 0.9500 . ?
C17 C18 1.3983(19) . ?
C18 H18 0.9500 . ?
C19 H19A 0.95(2) . ?
C19 H19B 0.95(2) . ?
C19 C20 1.369(2) . ?
C20 H20A 0.933(19) . ?
C20 H20B 0.93(2) . ?
Cu1A N2A 1.9980(10) . ?
Cu1A N4A 2.0075(11) . ?
Cu1A C19A 2.0307(14) . ?
Cu1A C20A 2.0230(15) . ?
S1A F1A 1.5775(9) . ?
S1A F2A 1.5866(9) . ?
S1A F3A 1.5834(9) . ?
S1A F4A 1.5843(9) . ?
S1A F5A 1.5855(9) . ?
S1A C1A 1.7821(12) . ?
S2A F6A 1.5804(10) . ?
S2A F7A 1.5741(10) . ?
S2A F8A 1.5804(12) . ?
S2A F9A 1.5836(10) . ?
S2A F10A 1.5824(13) . ?
S2A C4A 1.7828(14) . ?
N1A N2A 1.3612(14) . ?
N1A C3A 1.3475(15) . ?
N1A B1A 1.5853(16) . ?
N2A C1A 1.3393(15) . ?
N3A N4A 1.3611(14) . ?
N3A C6A 1.3476(16) . ?
N3A B1A 1.5935(16) . ?
N4A C4A 1.3371(15) . ?
C1A C2A 1.3914(17) . ?
C2A H2A 0.9500 . ?
C2A C3A 1.3838(17) . ?
C3A H3A 0.9500 . ?
C4A C5A 1.392(2) . ?
C5A H5A 0.9500 . ?
C5A C6A 1.3828(19) . ?
C6A H6A 0.9500 . ?
C7A C8A 1.4037(17) . ?
C7A C12A 1.4052(16) . ?
C7A B1A 1.6162(18) . ?
C8A H8A 0.9500 . ?
C8A C9A 1.3959(18) . ?
C9A H9A 0.9500 . ?
C9A C10A 1.391(2) . ?
C10A H10A 0.9500 . ?
C10A C11A 1.391(2) . ?
C11A H11A 0.9500 . ?
C11A C12A 1.3926(19) . ?
C12A H12A 0.9500 . ?
C13A C14A 1.4094(18) . ?
C13A C18A 1.4026(17) . ?
C13A B1A 1.6116(17) . ?
C14A H14A 0.9500 . ?
C14A C15A 1.3889(19) . ?
C15A H15A 0.9500 . ?
C15A C16A 1.391(2) . ?
C16A H16A 0.9500 . ?
C16A C17A 1.384(2) . ?
C17A H17A 0.9500 . ?
C17A C18A 1.3991(17) . ?
C18A H18A 0.9500 . ?
C19A H19C 0.91(2) . ?
C19A H19D 0.97(2) . ?
C19A C20A 1.353(2) . ?
C20A H20C 0.87(2) . ?
C20A H20D 0.88(3) . ?

loop_
_geom_angle_atom_site_label_1
_geom_angle_atom_site_label_2
_geom_angle_atom_site_label_3
_geom_angle
_geom_angle_site_symmetry_1
_geom_angle_site_symmetry_3
_geom_angle_publ_flag
N2 Cu1 C19 110.98(5) . . ?
N2 Cu1 C20 149.44(5) . . ?
N4 Cu1 N2 93.05(4) . . ?
N4 Cu1 C19 155.78(5) . . ?
N4 Cu1 C20 116.21(5) . . ?
C19 Cu1 C20 39.59(6) . . ?
F1 S1 F3 87.63(5) . . ?
F1 S1 F5 88.02(5) . . ?
F1 S1 C1 179.05(6) . . ?
F2 S1 F1 87.80(6) . . ?
F2 S1 F3 89.69(5) . . ?
F2 S1 F5 89.94(6) . . ?
F2 S1 C1 92.91(5) . . ?
F3 S1 F5 175.65(5) . . ?
F3 S1 C1 91.73(5) . . ?
F4 S1 F1 88.05(6) . . ?
F4 S1 F2 175.85(6) . . ?
F4 S1 F3 89.97(6) . . ?
F4 S1 F5 90.08(6) . . ?
F4 S1 C1 91.23(6) . . ?
F5 S1 C1 92.62(6) . . ?
F6 S2 F8 87.83(5) . . ?
F6 S2 C4 179.44(5) . . ?
F7 S2 F6 87.95(5) . . ?
F7 S2 F8 89.93(5) . . ?
F7 S2 F9 175.97(5) . . ?
F7 S2 F10 90.01(6) . . ?
F7 S2 C4 91.53(5) . . ?
F8 S2 C4 92.36(5) . . ?
F9 S2 F6 88.03(5) . . ?
F9 S2 F8 89.79(5) . . ?
F9 S2 C4 92.50(5) . . ?
F10 S2 F6 88.11(5) . . ?
F10 S2 F8 175.94(5) . . ?
F10 S2 F9 89.98(6) . . ?
F10 S2 C4 91.69(5) . . ?
N2 N1 B1 120.67(9) . . ?
C3 N1 N2 109.87(10) . . ?
C3 N1 B1 129.27(10) . . ?
N1 N2 Cu1 113.98(7) . . ?
C1 N2 Cu1 139.69(9) . . ?
C1 N2 N1 105.59(10) . . ?
N4 N3 B1 119.52(9) . . ?
C6 N3 N4 109.75(10) . . ?
C6 N3 B1 130.39(10) . . ?
N3 N4 Cu1 115.04(7) . . ?
C4 N4 Cu1 139.33(8) . . ?
C4 N4 N3 105.63(10) . . ?
N2 C1 S1 121.54(10) . . ?
N2 C1 C2 111.90(11) . . ?
C2 C1 S1 126.49(10) . . ?
C1 C2 H2 128.2 . . ?
C3 C2 C1 103.67(11) . . ?
C3 C2 H2 128.2 . . ?
N1 C3 C2 108.97(12) . . ?
N1 C3 H3 125.5 . . ?
C2 C3 H3 125.5 . . ?
N4 C4 S2 121.10(9) . . ?
N4 C4 C5 111.92(10) . . ?
C5 C4 S2 126.98(9) . . ?
C4 C5 H5 128.2 . . ?
C6 C5 C4 103.54(10) . . ?
C6 C5 H5 128.2 . . ?
N3 C6 C5 109.15(11) . . ?
N3 C6 H6 125.4 . . ?
C5 C6 H6 125.4 . . ?
C8 C7 C12 116.70(12) . . ?
C8 C7 B1 123.75(10) . . ?
C12 C7 B1 119.55(11) . . ?
C7 C8 H8 119.0 . . ?
C9 C8 C7 122.03(12) . . ?
C9 C8 H8 119.0 . . ?
C8 C9 H9 120.0 . . ?
C10 C9 C8 119.96(13) . . ?
C10 C9 H9 120.0 . . ?
C9 C10 H10 120.4 . . ?
C9 C10 C11 119.11(13) . . ?
C11 C10 H10 120.4 . . ?
C10 C11 H11 119.8 . . ?
C12 C11 C10 120.34(13) . . ?
C12 C11 H11 119.8 . . ?
C7 C12 H12 119.1 . . ?
C11 C12 C7 121.80(13) . . ?
C11 C12 H12 119.1 . . ?
C14 C13 B1 121.85(11) . . ?
C18 C13 C14 116.82(12) . . ?
C18 C13 B1 121.33(12) . . ?
C13 C14 H14 119.0 . . ?
C15 C14 C13 121.97(14) . . ?
C15 C14 H14 119.0 . . ?
C14 C15 H15 120.1 . . ?
C16 C15 C14 119.84(15) . . ?
C16 C15 H15 120.1 . . ?
C15 C16 H16 120.2 . . ?
C15 C16 C17 119.67(13) . . ?
C17 C16 H16 120.2 . . ?
C16 C17 H17 119.9 . . ?
C16 C17 C18 120.26(14) . . ?
C18 C17 H17 119.9 . . ?
C13 C18 H18 119.3 . . ?
C17 C18 C13 121.43(14) . . ?
C17 C18 H18 119.3 . . ?
Cu1 C19 H19A 108.7(12) . . ?
Cu1 C19 H19B 103.9(12) . . ?
H19A C19 H19B 118.9(16) . . ?
C20 C19 Cu1 70.31(8) . . ?
C20 C19 H19A 117.9(11) . . ?
C20 C19 H19B 121.3(12) . . ?
Cu1 C20 H20A 103.3(12) . . ?
Cu1 C20 H20B 110.0(13) . . ?
C19 C20 Cu1 70.10(8) . . ?
C19 C20 H20A 120.5(11) . . ?
C19 C20 H20B 120.3(13) . . ?
H20A C20 H20B 117.3(17) . . ?
N1 B1 N3 106.20(9) . . ?
N1 B1 C7 109.61(10) . . ?
N1 B1 C13 109.15(9) . . ?
N3 B1 C7 106.25(9) . . ?
N3 B1 C13 108.92(10) . . ?
C13 B1 C7 116.22(10) . . ?
N2A Cu1A N4A 92.30(4) . . ?
N2A Cu1A C19A 112.86(5) . . ?
N2A Cu1A C20A 151.59(6) . . ?
N4A Cu1A C19A 154.79(6) . . ?
N4A Cu1A C20A 115.99(6) . . ?
C20A Cu1A C19A 39.00(6) . . ?
F1A S1A F2A 87.97(5) . . ?
F1A S1A F3A 88.31(5) . . ?
F1A S1A F4A 88.25(5) . . ?
F1A S1A F5A 87.92(5) . . ?
F1A S1A C1A 179.46(6) . . ?
F2A S1A C1A 92.56(5) . . ?
F3A S1A F2A 89.93(5) . . ?
F3A S1A F4A 89.77(5) . . ?
F3A S1A F5A 176.23(5) . . ?
F3A S1A C1A 91.77(5) . . ?
F4A S1A F2A 176.22(5) . . ?
F4A S1A F5A 89.99(5) . . ?
F4A S1A C1A 91.21(5) . . ?
F5A S1A F2A 90.06(5) . . ?
F5A S1A C1A 92.00(5) . . ?
F6A S2A F9A 87.89(6) . . ?
F6A S2A F10A 88.35(7) . . ?
F6A S2A C4A 179.57(6) . . ?
F7A S2A F6A 88.07(6) . . ?
F7A S2A F8A 89.80(7) . . ?
F7A S2A F9A 175.96(6) . . ?
F7A S2A F10A 90.16(7) . . ?
F7A S2A C4A 91.56(6) . . ?
F8A S2A F6A 88.00(7) . . ?
F8A S2A F9A 89.80(6) . . ?
F8A S2A F10A 176.35(6) . . ?
F8A S2A C4A 92.23(6) . . ?
F9A S2A C4A 92.48(6) . . ?
F10A S2A F9A 89.98(7) . . ?
F10A S2A C4A 91.42(7) . . ?
N2A N1A B1A 119.01(9) . . ?
C3A N1A N2A 109.84(10) . . ?
C3A N1A B1A 131.12(10) . . ?
N1A N2A Cu1A 113.70(7) . . ?
C1A N2A Cu1A 140.69(8) . . ?
C1A N2A N1A 105.60(10) . . ?
N4A N3A B1A 118.04(9) . . ?
C6A N3A N4A 109.81(10) . . ?
C6A N3A B1A 132.06(10) . . ?
N3A N4A Cu1A 114.13(7) . . ?
C4A N4A Cu1A 140.06(9) . . ?
C4A N4A N3A 105.65(10) . . ?
N2A C1A S1A 121.83(9) . . ?
N2A C1A C2A 111.94(10) . . ?
C2A C1A S1A 126.22(9) . . ?
C1A C2A H2A 128.3 . . ?
C3A C2A C1A 103.47(10) . . ?
C3A C2A H2A 128.3 . . ?
N1A C3A C2A 109.13(11) . . ?
N1A C3A H3A 125.4 . . ?
C2A C3A H3A 125.4 . . ?
N4A C4A S2A 121.37(10) . . ?
N4A C4A C5A 111.95(11) . . ?
C5A C4A S2A 126.68(10) . . ?
C4A C5A H5A 128.3 . . ?
C6A C5A C4A 103.44(11) . . ?
C6A C5A H5A 128.3 . . ?
N3A C6A C5A 109.15(12) . . ?
N3A C6A H6A 125.4 . . ?
C5A C6A H6A 125.4 . . ?
C8A C7A C12A 116.84(11) . . ?
C8A C7A B1A 122.57(10) . . ?
C12A C7A B1A 120.55(10) . . ?
C7A C8A H8A 119.2 . . ?
C9A C8A C7A 121.60(11) . . ?
C9A C8A H8A 119.2 . . ?
C8A C9A H9A 119.9 . . ?
C10A C9A C8A 120.16(12) . . ?
C10A C9A H9A 119.9 . . ?
C9A C10A H10A 120.3 . . ?
C9A C10A C11A 119.41(13) . . ?
C11A C10A H10A 120.3 . . ?
C10A C11A H11A 120.0 . . ?
C10A C11A C12A 120.00(12) . . ?
C12A C11A H11A 120.0 . . ?
C7A C12A H12A 119.1 . . ?
C11A C12A C7A 121.89(12) . . ?
C11A C12A H12A 119.1 . . ?
C14A C13A B1A 123.10(11) . . ?
C18A C13A C14A 116.38(11) . . ?
C18A C13A B1A 120.49(11) . . ?
C13A C14A H14A 119.0 . . ?
C15A C14A C13A 121.97(12) . . ?
C15A C14A H14A 119.0 . . ?
C14A C15A H15A 119.9 . . ?
C14A C15A C16A 120.22(13) . . ?
C16A C15A H15A 119.9 . . ?
C15A C16A H16A 120.3 . . ?
C17A C16A C15A 119.36(12) . . ?
C17A C16A H16A 120.3 . . ?
C16A C17A H17A 119.9 . . ?
C16A C17A C18A 120.15(12) . . ?
C18A C17A H17A 119.9 . . ?
C13A C18A H18A 119.1 . . ?
C17A C18A C13A 121.90(12) . . ?
C17A C18A H18A 119.1 . . ?
Cu1A C19A H19C 106.6(14) . . ?
Cu1A C19A H19D 106.7(13) . . ?
H19C C19A H19D 118.8(19) . . ?
C20A C19A Cu1A 70.19(9) . . ?
C20A C19A H19C 117.7(14) . . ?
C20A C19A H19D 121.4(13) . . ?
Cu1A C20A H20C 104.6(14) . . ?
Cu1A C20A H20D 103.9(16) . . ?
C19A C20A Cu1A 70.81(9) . . ?
C19A C20A H20C 119.8(14) . . ?
C19A C20A H20D 123.0(16) . . ?
H20C C20A H20D 116(2) . . ?
N1A B1A N3A 104.80(9) . . ?
N1A B1A C7A 109.71(9) . . ?
N1A B1A C13A 110.11(9) . . ?
N3A B1A C7A 106.77(9) . . ?
N3A B1A C13A 110.05(9) . . ?
C13A B1A C7A 114.87(10) . . ?

loop_
_geom_torsion_atom_site_label_1
_geom_torsion_atom_site_label_2
_geom_torsion_atom_site_label_3
_geom_torsion_atom_site_label_4
_geom_torsion
_geom_torsion_site_symmetry_1
_geom_torsion_site_symmetry_2
_geom_torsion_site_symmetry_3
_geom_torsion_site_symmetry_4
_geom_torsion_publ_flag
Cu1 N2 C1 S1 -15.01(19) . . . . ?
Cu1 N2 C1 C2 167.82(11) . . . . ?
Cu1 N4 C4 S2 1.33(18) . . . . ?
Cu1 N4 C4 C5 -179.47(10) . . . . ?
S1 C1 C2 C3 -176.38(10) . . . . ?
S2 C4 C5 C6 178.52(9) . . . . ?
F2 S1 C1 N2 -19.20(11) . . . . ?
F2 S1 C1 C2 157.53(12) . . . . ?
F3 S1 C1 N2 -108.98(11) . . . . ?
F3 S1 C1 C2 67.75(13) . . . . ?
F4 S1 C1 N2 161.01(11) . . . . ?
F4 S1 C1 C2 -22.25(13) . . . . ?
F5 S1 C1 N2 70.88(11) . . . . ?
F5 S1 C1 C2 -112.39(13) . . . . ?
F7 S2 C4 N4 -146.54(10) . . . . ?
F7 S2 C4 C5 34.39(12) . . . . ?
F8 S2 C4 N4 -56.54(10) . . . . ?
F8 S2 C4 C5 124.39(11) . . . . ?
F9 S2 C4 N4 33.35(10) . . . . ?
F9 S2 C4 C5 -145.72(11) . . . . ?
F10 S2 C4 N4 123.40(10) . . . . ?
F10 S2 C4 C5 -55.66(12) . . . . ?
N1 N2 C1 S1 176.23(9) . . . . ?
N1 N2 C1 C2 -0.94(14) . . . . ?
N2 N1 C3 C2 -0.55(15) . . . . ?
N2 N1 B1 N3 55.02(13) . . . . ?
N2 N1 B1 C7 -59.36(13) . . . . ?
N2 N1 B1 C13 172.30(10) . . . . ?
N2 C1 C2 C3 0.62(16) . . . . ?
N3 N4 C4 S2 -178.19(8) . . . . ?
N3 N4 C4 C5 1.01(13) . . . . ?
N4 N3 C6 C5 0.65(14) . . . . ?
N4 N3 B1 N1 -60.98(13) . . . . ?
N4 N3 B1 C7 55.68(13) . . . . ?
N4 N3 B1 C13 -178.42(10) . . . . ?
N4 C4 C5 C6 -0.62(14) . . . . ?
C1 C2 C3 N1 -0.03(15) . . . . ?
C3 N1 N2 Cu1 -171.16(8) . . . . ?
C3 N1 N2 C1 0.90(13) . . . . ?
C3 N1 B1 N3 -130.59(13) . . . . ?
C3 N1 B1 C7 115.03(14) . . . . ?
C3 N1 B1 C13 -13.31(17) . . . . ?
C4 C5 C6 N3 -0.03(14) . . . . ?
C6 N3 N4 Cu1 179.34(8) . . . . ?
C6 N3 N4 C4 -1.00(13) . . . . ?
C6 N3 B1 N1 126.45(12) . . . . ?
C6 N3 B1 C7 -116.89(13) . . . . ?
C6 N3 B1 C13 9.02(17) . . . . ?
C7 C8 C9 C10 2.0(2) . . . . ?
C8 C7 C12 C11 1.3(2) . . . . ?
C8 C7 B1 N1 -18.63(15) . . . . ?
C8 C7 B1 N3 -132.97(12) . . . . ?
C8 C7 B1 C13 105.68(13) . . . . ?
C8 C9 C10 C11 0.2(2) . . . . ?
C9 C10 C11 C12 -1.6(2) . . . . ?
C10 C11 C12 C7 0.9(2) . . . . ?
C12 C7 C8 C9 -2.74(19) . . . . ?
C12 C7 B1 N1 160.86(11) . . . . ?
C12 C7 B1 N3 46.52(14) . . . . ?
C12 C7 B1 C13 -74.83(15) . . . . ?
C13 C14 C15 C16 -1.1(2) . . . . ?
C14 C13 C18 C17 0.05(18) . . . . ?
C14 C13 B1 N1 -58.79(15) . . . . ?
C14 C13 B1 N3 56.76(14) . . . . ?
C14 C13 B1 C7 176.67(11) . . . . ?
C14 C15 C16 C17 0.2(2) . . . . ?
C15 C16 C17 C18 0.9(2) . . . . ?
C16 C17 C18 C13 -1.0(2) . . . . ?
C18 C13 C14 C15 0.99(19) . . . . ?
C18 C13 B1 N1 121.62(12) . . . . ?
C18 C13 B1 N3 -122.83(12) . . . . ?
C18 C13 B1 C7 -2.92(16) . . . . ?
B1 N1 N2 Cu1 4.22(13) . . . . ?
B1 N1 N2 C1 176.29(10) . . . . ?
B1 N1 C3 C2 -175.42(12) . . . . ?
B1 N3 N4 Cu1 5.35(13) . . . . ?
B1 N3 N4 C4 -174.99(10) . . . . ?
B1 N3 C6 C5 173.78(11) . . . . ?
B1 C7 C8 C9 176.76(12) . . . . ?
B1 C7 C12 C11 -178.24(13) . . . . ?
B1 C13 C14 C15 -178.62(12) . . . . ?
B1 C13 C18 C17 179.66(11) . . . . ?
Cu1A N2A C1A S1A 1.63(19) . . . . ?
Cu1A N2A C1A C2A -179.58(10) . . . . ?
Cu1A N4A C4A S2A -4.2(2) . . . . ?
Cu1A N4A C4A C5A 175.42(11) . . . . ?
S1A C1A C2A C3A 178.98(9) . . . . ?
S2A C4A C5A C6A 179.15(10) . . . . ?
F2A S1A C1A N2A -29.96(11) . . . . ?
F2A S1A C1A C2A 151.43(11) . . . . ?
F3A S1A C1A N2A -119.97(10) . . . . ?
F3A S1A C1A C2A 61.43(12) . . . . ?
F4A S1A C1A N2A 150.23(10) . . . . ?
F4A S1A C1A C2A -28.38(12) . . . . ?
F5A S1A C1A N2A 60.19(10) . . . . ?
F5A S1A C1A C2A -118.41(11) . . . . ?
F7A S2A C4A N4A -146.86(12) . . . . ?
F7A S2A C4A C5A 33.60(14) . . . . ?
F8A S2A C4A N4A -57.00(12) . . . . ?
F8A S2A C4A C5A 123.46(13) . . . . ?
F9A S2A C4A N4A 32.89(12) . . . . ?
F9A S2A C4A C5A -146.64(13) . . . . ?
F10A S2A C4A N4A 122.94(12) . . . . ?
F10A S2A C4A C5A -56.60(14) . . . . ?
N1A N2A C1A S1A -179.42(8) . . . . ?
N1A N2A C1A C2A -0.64(14) . . . . ?
N2A N1A C3A C2A -0.65(14) . . . . ?
N2A N1A B1A N3A 60.51(12) . . . . ?
N2A N1A B1A C7A -53.81(13) . . . . ?
N2A N1A B1A C13A 178.83(9) . . . . ?
N2A C1A C2A C3A 0.25(14) . . . . ?
N3A N4A C4A S2A -179.06(9) . . . . ?
N3A N4A C4A C5A 0.55(15) . . . . ?
N4A N3A C6A C5A 0.19(15) . . . . ?
N4A N3A B1A N1A -65.51(12) . . . . ?
N4A N3A B1A C7A 50.85(13) . . . . ?
N4A N3A B1A C13A 176.14(10) . . . . ?
N4A C4A C5A C6A -0.43(16) . . . . ?
C1A C2A C3A N1A 0.24(14) . . . . ?
C3A N1A N2A Cu1A -179.95(8) . . . . ?
C3A N1A N2A C1A 0.78(13) . . . . ?
C3A N1A B1A N3A -117.40(13) . . . . ?
C3A N1A B1A C7A 128.29(13) . . . . ?
C3A N1A B1A C13A 0.92(17) . . . . ?
C4A C5A C6A N3A 0.13(15) . . . . ?
C6A N3A N4A Cu1A -176.84(8) . . . . ?
C6A N3A N4A C4A -0.45(14) . . . . ?
C6A N3A B1A N1A 118.58(13) . . . . ?
C6A N3A B1A C7A -125.06(13) . . . . ?
C6A N3A B1A C13A 0.23(17) . . . . ?
C7A C8A C9A C10A 1.1(2) . . . . ?
C8A C7A C12A C11A 2.26(18) . . . . ?
C8A C7A B1A N1A -29.42(15) . . . . ?
C8A C7A B1A N3A -142.46(11) . . . . ?
C8A C7A B1A C13A 95.23(13) . . . . ?
C8A C9A C10A C11A 1.7(2) . . . . ?
C9A C10A C11A C12A -2.3(2) . . . . ?
C10A C11A C12A C7A 0.3(2) . . . . ?
C12A C7A C8A C9A -2.95(18) . . . . ?
C12A C7A B1A N1A 152.88(11) . . . . ?
C12A C7A B1A N3A 39.84(14) . . . . ?
C12A C7A B1A C13A -82.47(14) . . . . ?
C13A C14A C15A C16A -0.6(2) . . . . ?
C14A C13A C18A C17A -1.14(17) . . . . ?
C14A C13A B1A N1A -60.73(14) . . . . ?
C14A C13A B1A N3A 54.31(15) . . . . ?
C14A C13A B1A C7A 174.83(11) . . . . ?
C14A C15A C16A C17A -0.8(2) . . . . ?
C15A C16A C17A C18A 1.18(19) . . . . ?
C16A C17A C18A C13A -0.20(18) . . . . ?
C18A C13A C14A C15A 1.56(18) . . . . ?
C18A C13A B1A N1A 121.27(11) . . . . ?
C18A C13A B1A N3A -123.69(11) . . . . ?
C18A C13A B1A C7A -3.17(15) . . . . ?
B1A N1A N2A Cu1A 1.73(12) . . . . ?
B1A N1A N2A C1A -177.54(10) . . . . ?
B1A N1A C3A C2A 177.40(11) . . . . ?
B1A N3A N4A Cu1A 6.38(13) . . . . ?
B1A N3A N4A C4A -177.22(10) . . . . ?
B1A N3A C6A C5A 176.36(12) . . . . ?
B1A C7A C8A C9A 179.27(12) . . . . ?
B1A C7A C12A C11A -179.91(12) . . . . ?
B1A C13A C14A C15A -176.52(12) . . . . ?
B1A C13A C18A C17A 176.99(11) . . . . ?

_shelx_res_file                  
;
TITL rad992_0m_a.res in P-1
    rad992_0m_a.res
    created by SHELXL-2018/3 at 07:22:42 on 30-Jun-2021
REM Old TITL rad992_0m in P-1
REM SHELXT solution in P-1
REM R1 0.098, Rweak 0.006, Alpha 0.085, Orientation as input
REM Formula found by SHELXT: C40 B2 Cu2 F20 N8 S4
CELL 0.71073 11.6035 14.7339 15.7485 80.164 76.255 68.386
ZERR 4 0.0008 0.0011 0.0011 0.001 0.001 0.001
LATT 1
SFAC C H B Cu F N S
UNIT 80 72 4 4 40 16 8

L.S. 16
PLAN  5
SIZE 0.27 0.33 0.36
TEMP -173.15
CONF
BOND $H
LIST 4
fmap 2
MORE -1
ACTA
OMIT 0 12 9
REM <olex2.extras>
REM <HklSrc "%.\\rad992_0m_a.hkl">
REM </olex2.extras>

WGHT    0.041500    0.975300
FVAR       0.31585
CU1   4    0.654370    0.501779    0.200116    11.00000    0.01583    0.01157 =
         0.01603   -0.00178   -0.00443   -0.00337
S1    7    0.904505    0.589791    0.243101    11.00000    0.01615    0.01568 =
         0.03691   -0.00272   -0.00371   -0.00722
S2    7    0.749154    0.335196    0.019200    11.00000    0.02038    0.01778 =
         0.01358   -0.00347   -0.00247   -0.00596
F1    5    0.967865    0.660701    0.178936    11.00000    0.02539    0.02294 =
         0.05956    0.00387   -0.00090   -0.01478
F2    5    0.878383    0.560047    0.159674    11.00000    0.02658    0.03038 =
         0.02720    0.00400   -0.00445   -0.01515
F3    5    1.039302    0.506719    0.230905    11.00000    0.01421    0.02296 =
         0.04746   -0.00111   -0.00432   -0.00529
F4    5    0.935493    0.624306    0.321642    11.00000    0.03931    0.03559 =
         0.05226   -0.01433   -0.00780   -0.02456
F5    5    0.774148    0.678318    0.250154    11.00000    0.02059    0.01578 =
         0.06067   -0.00083   -0.00116   -0.00326
F6    5    0.773878    0.368275   -0.082527    11.00000    0.03841    0.03071 =
         0.01269   -0.00147   -0.00158   -0.01218
F7    5    0.695292    0.259812   -0.002581    11.00000    0.04822    0.03054 =
         0.01909   -0.00565   -0.00930   -0.02212
F8    5    0.613413    0.416762    0.025941    11.00000    0.02563    0.02735 =
         0.01954   -0.00243   -0.00766    0.00136
F9    5    0.804654    0.413368    0.033944    11.00000    0.04034    0.03151 =
         0.02153    0.00027   -0.00449   -0.02475
F10   5    0.886453    0.256255    0.005315    11.00000    0.02405    0.03451 =
         0.02237   -0.00574    0.00213    0.00302
N1    6    0.728764    0.411838    0.361795    11.00000    0.01526    0.01579 =
         0.01444   -0.00244   -0.00353   -0.00572
N2    6    0.756398    0.474937    0.292938    11.00000    0.01458    0.01296 =
         0.01817   -0.00227   -0.00312   -0.00542
N3    6    0.678891    0.306702    0.273166    11.00000    0.01630    0.01368 =
         0.01341   -0.00134   -0.00269   -0.00629
N4    6    0.688808    0.360333    0.194069    11.00000    0.01647    0.01404 =
         0.01352   -0.00218   -0.00295   -0.00512
C1    1    0.835067    0.509149    0.316530    11.00000    0.01543    0.01642 =
         0.02414   -0.00539   -0.00366   -0.00612
C2    1    0.857981    0.470701    0.400343    11.00000    0.02449    0.02837 =
         0.02439   -0.00719   -0.00839   -0.01236
AFIX  43
H2    2    0.909452    0.483806    0.432029    11.00000   -1.20000
AFIX   0
C3    1    0.788249    0.408969    0.426645    11.00000    0.02256    0.02468 =
         0.01661   -0.00481   -0.00579   -0.00970
AFIX  43
H3    2    0.783022    0.370685    0.481522    11.00000   -1.20000
AFIX   0
C4    1    0.721233    0.296795    0.133683    11.00000    0.01553    0.01541 =
         0.01355   -0.00301   -0.00336   -0.00544
C5    1    0.730690    0.202616    0.171909    11.00000    0.02172    0.01519 =
         0.01889   -0.00392   -0.00511   -0.00781
AFIX  43
H5    2    0.751369    0.145131    0.143580    11.00000   -1.20000
AFIX   0
C6    1    0.702848    0.212521    0.260935    11.00000    0.02072    0.01451 =
         0.01757   -0.00133   -0.00493   -0.00852
AFIX  43
H6    2    0.700891    0.161210    0.306278    11.00000   -1.20000
AFIX   0
C7    1    0.494838    0.443253    0.352089    11.00000    0.01518    0.01851 =
         0.01381   -0.00268   -0.00225   -0.00605
C8    1    0.460247    0.540302    0.370620    11.00000    0.01616    0.02029 =
         0.01705   -0.00543   -0.00122   -0.00508
AFIX  43
H8    2    0.517207    0.558822    0.392458    11.00000   -1.20000
AFIX   0
C9    1    0.344570    0.610836    0.358018    11.00000    0.01945    0.02273 =
         0.02060   -0.00438   -0.00069   -0.00211
AFIX  43
H9    2    0.324967    0.676674    0.369415    11.00000   -1.20000
AFIX   0
C10   1    0.258234    0.584706    0.328831    11.00000    0.01714    0.03439 =
         0.02667   -0.00531   -0.00584    0.00054
AFIX  43
H10   2    0.179451    0.632333    0.319922    11.00000   -1.20000
AFIX   0
C11   1    0.288712    0.487553    0.312752    11.00000    0.01971    0.03993 =
         0.03693   -0.00952   -0.01195   -0.00720
AFIX  43
H11   2    0.229466    0.468481    0.294214    11.00000   -1.20000
AFIX   0
C12   1    0.405043    0.418685    0.323690    11.00000    0.02050    0.02655 =
         0.02888   -0.00794   -0.00768   -0.00799
AFIX  43
H12   2    0.424509    0.353092    0.311639    11.00000   -1.20000
AFIX   0
C13   1    0.631674    0.279602    0.444136    11.00000    0.02222    0.01746 =
         0.01400   -0.00119   -0.00506   -0.00922
C14   1    0.742115    0.200904    0.456897    11.00000    0.02772    0.02103 =
         0.01955   -0.00072   -0.00800   -0.00603
AFIX  43
H14   2    0.818466    0.196102    0.416033    11.00000   -1.20000
AFIX   0
C15   1    0.742971    0.129543    0.527865    11.00000    0.04023    0.02348 =
         0.02462    0.00078   -0.01624   -0.00701
AFIX  43
H15   2    0.818757    0.076532    0.534221    11.00000   -1.20000
AFIX   0
C16   1    0.633091    0.136250    0.588934    11.00000    0.05273    0.02798 =
         0.01946    0.00743   -0.01585   -0.02373
AFIX  43
H16   2    0.633229    0.087991    0.637401    11.00000   -1.20000
AFIX   0
C17   1    0.522671    0.213883    0.578980    11.00000    0.03833    0.03563 =
         0.01633    0.00083   -0.00539   -0.02423
AFIX  43
H17   2    0.447405    0.219181    0.621201    11.00000   -1.20000
AFIX   0
C18   1    0.521858    0.284271    0.507056    11.00000    0.02493    0.02415 =
         0.01650   -0.00277   -0.00392   -0.01387
AFIX  43
H18   2    0.445301    0.336383    0.500649    11.00000   -1.20000
AFIX   0
C19   1    0.571717    0.647433    0.172231    11.00000    0.02220    0.01365 =
         0.02302   -0.00055   -0.00443   -0.00154
H19A  2    0.633541    0.672937    0.136867    11.00000    0.02586
H19B  2    0.531030    0.670954    0.228100    11.00000    0.02731
C20   1    0.523343    0.597208    0.132903    11.00000    0.02167    0.01980 =
         0.02186   -0.00012   -0.00776   -0.00134
H20A  2    0.449536    0.584697    0.160781    11.00000    0.02387
H20B  2    0.550158    0.589449    0.073195    11.00000    0.03280
B1    3    0.630300    0.360594    0.360925    11.00000    0.01580    0.01617 =
         0.01311   -0.00149   -0.00331   -0.00697

CU1A  4    0.171791    0.147295    0.253341    11.00000    0.01411    0.01534 =
         0.01899   -0.00524   -0.00142   -0.00448
S1A   7    0.062259   -0.069024    0.255833    11.00000    0.01686    0.02341 =
         0.02004   -0.00075   -0.00224   -0.01164
S2A   7    0.191191    0.192941    0.479828    11.00000    0.03057    0.04287 =
         0.01927   -0.01395    0.00620   -0.02186
F1A   5   -0.076351   -0.070417    0.290476    11.00000    0.01972    0.04498 =
         0.03241   -0.00438    0.00227   -0.02073
F2A   5    0.033418    0.007071    0.324848    11.00000    0.02225    0.03648 =
         0.02289   -0.01052    0.00330   -0.01466
F3A   5    0.107420   -0.156717    0.327659    11.00000    0.03199    0.03314 =
         0.03050    0.01224   -0.00764   -0.02107
F4A   5    0.082063   -0.145404    0.189438    11.00000    0.02371    0.02941 =
         0.03521   -0.00960   -0.00413   -0.01618
F5A   5    0.007934    0.018512    0.186073    11.00000    0.01684    0.02713 =
         0.02633    0.00129   -0.00642   -0.00667
F6A   5    0.074451    0.241472    0.552916    11.00000    0.04038    0.07304 =
         0.03239   -0.03149    0.01831   -0.03031
F7A   5    0.269901    0.239306    0.516442    11.00000    0.04020    0.07580 =
         0.03605   -0.03550    0.00469   -0.03103
F8A   5    0.145424    0.289814    0.417336    11.00000    0.03342    0.03553 =
         0.03711   -0.01608    0.00568   -0.00911
F9A   5    0.103591    0.150156    0.447863    11.00000    0.03201    0.05913 =
         0.03683   -0.02545    0.01217   -0.03092
F10A  5    0.229456    0.098961    0.547016    11.00000    0.06176    0.06715 =
         0.01916    0.00132    0.00753   -0.02847
N1A   6    0.374648   -0.014276    0.180947    11.00000    0.01292    0.01328 =
         0.01477   -0.00112   -0.00226   -0.00531
N2A   6    0.249316    0.011080    0.216571    11.00000    0.01277    0.01492 =
         0.01514   -0.00183   -0.00151   -0.00568
N3A   6    0.427809    0.081799    0.274507    11.00000    0.01570    0.01767 =
         0.01478   -0.00190   -0.00230   -0.00828
N4A   6    0.309264    0.126798    0.319063    11.00000    0.01822    0.02015 =
         0.01426   -0.00454    0.00056   -0.00947
C1A   1    0.219011   -0.068109    0.215872    11.00000    0.01409    0.01528 =
         0.01719   -0.00016   -0.00339   -0.00697
C2A   1    0.322162   -0.144776    0.179488    11.00000    0.01761    0.01290 =
         0.02485   -0.00166   -0.00527   -0.00616
AFIX  43
H2A   2    0.325228   -0.208101    0.171346    11.00000   -1.20000
AFIX   0
C3A   1    0.419214   -0.106774    0.157993    11.00000    0.01566    0.01390 =
         0.02096   -0.00295   -0.00389   -0.00474
AFIX  43
H3A   2    0.503771   -0.140515    0.131310    11.00000   -1.20000
AFIX   0
C4A   1    0.323663    0.138089    0.397929    11.00000    0.02507    0.02588 =
         0.01456   -0.00456    0.00049   -0.01534
C5A   1    0.450083    0.102002    0.405785    11.00000    0.02855    0.03180 =
         0.01706   -0.00275   -0.00598   -0.01650
AFIX  43
H5A   2    0.484927    0.101694    0.454704    11.00000   -1.20000
AFIX   0
C6A   1    0.512781    0.066723    0.325362    11.00000    0.02067    0.02319 =
         0.01850   -0.00102   -0.00597   -0.01162
AFIX  43
H6A   2    0.601608    0.036648    0.308626    11.00000   -1.20000
AFIX   0
C7A   1    0.368683    0.165053    0.125577    11.00000    0.01486    0.01346 =
         0.01433   -0.00207   -0.00010   -0.00587
C8A   1    0.299820    0.170646    0.061486    11.00000    0.02162    0.01457 =
         0.01627   -0.00114   -0.00423   -0.00706
AFIX  43
H8A   2    0.297524    0.111917    0.045890    11.00000   -1.20000
AFIX   0
C9A   1    0.234634    0.260400    0.020109    11.00000    0.02767    0.02045 =
         0.02041    0.00266   -0.00856   -0.00753
AFIX  43
H9A   2    0.187581    0.262221   -0.022351    11.00000   -1.20000
AFIX   0
C10A  1    0.238399    0.347190    0.040895    11.00000    0.03298    0.01545 =
         0.02378    0.00284   -0.00461   -0.00526
AFIX  43
H10A  2    0.192302    0.408468    0.013952    11.00000   -1.20000
AFIX   0
C11A  1    0.310270    0.343455    0.101491    11.00000    0.03477    0.01395 =
         0.02408   -0.00284   -0.00254   -0.00944
AFIX  43
H11A  2    0.315932    0.402150    0.114461    11.00000   -1.20000
AFIX   0
C12A  1    0.373911    0.253671    0.143132    11.00000    0.02470    0.01586 =
         0.01943   -0.00292   -0.00309   -0.00955
AFIX  43
H12A  2    0.422246    0.252295    0.184596    11.00000   -1.20000
AFIX   0
C13A  1    0.591148    0.015374    0.132838    11.00000    0.01484    0.01412 =
         0.01776   -0.00340   -0.00255   -0.00602
C14A  1    0.674070   -0.069772    0.170872    11.00000    0.01811    0.01640 =
         0.02697   -0.00013   -0.00637   -0.00678
AFIX  43
H14A  2    0.641318   -0.103595    0.222220    11.00000   -1.20000
AFIX   0
C15A  1    0.802232   -0.105714    0.135535    11.00000    0.01801    0.01757 =
         0.03657   -0.00435   -0.00841   -0.00431
AFIX  43
H15A  2    0.855751   -0.162939    0.163113    11.00000   -1.20000
AFIX   0
C16A  1    0.852501   -0.058179    0.059871    11.00000    0.01457    0.02469 =
         0.03300   -0.01349   -0.00104   -0.00616
AFIX  43
H16A  2    0.940316   -0.082211    0.036021    11.00000   -1.20000
AFIX   0
C17A  1    0.773325    0.024458    0.019692    11.00000    0.01835    0.02367 =
         0.01930   -0.00846    0.00148   -0.00971
AFIX  43
H17A  2    0.806574    0.056657   -0.032601    11.00000   -1.20000
AFIX   0
C18A  1    0.644438    0.060675    0.055915    11.00000    0.01625    0.01699 =
         0.01571   -0.00559   -0.00094   -0.00691
AFIX  43
H18A  2    0.591491    0.117591    0.027593    11.00000   -1.20000
AFIX   0
C19A  1    0.007418    0.224060    0.210836    11.00000    0.01670    0.02634 =
         0.03310   -0.00360   -0.00545   -0.00176
H19C  2   -0.050567    0.197670    0.242501    11.00000    0.04257
H19D  2    0.026230    0.223887    0.147493    11.00000    0.03869
C20A  1    0.039793    0.283039    0.250778    11.00000    0.02157    0.01956 =
         0.04117   -0.00907   -0.00173   -0.00019
H20C  2    0.007589    0.292315    0.305468    11.00000    0.03168
H20D  2    0.082260    0.320778    0.222153    11.00000    0.04965
B1A   3    0.443598    0.062192    0.175256    11.00000    0.01399    0.01425 =
         0.01380   -0.00188   -0.00185   -0.00659
HKLF 4


REM  rad992_0m_a.res in P-1
REM wR2 = 0.0805, GooF = S = 1.015, Restrained GooF = 1.015 for all data
REM R1 = 0.0294 for 14928 Fo > 4sig(Fo) and 0.0346 for all 17011 data
REM 717 parameters refined using 0 restraints

END

WGHT      0.0415      0.9750

REM Highest difference peak  0.889,  deepest hole -0.582,  1-sigma level  0.066
Q1    1   0.6478  0.5390  0.1624  11.00000  0.05    0.89
Q2    1   0.1736  0.2444  0.4555  11.00000  0.05    0.75
Q3    1   0.2719 -0.1095  0.1965  11.00000  0.05    0.55
Q4    1   0.3772 -0.1305  0.1642  11.00000  0.05    0.52
Q5    1   0.7421  0.3182  0.0792  11.00000  0.05    0.51
;
_shelx_res_checksum              3324
_shelx_hkl_file                  
;
  -1   0   0  182.08    3.40
  -2   0   0 2967.70   50.89
   2   0   0 2915.01   50.39
   2   0   0 2843.22   50.29
  -3   0   0  268.77    5.20
   3   0   0  284.37    5.10
   3   0   0  272.97    5.00
  -4   0   0   11.00    0.70
   4   0   0   11.60    0.50
   4   0   0   11.90    0.50
  -5   0   0   44.30    1.50
   5   0   0   45.90    1.30
   5   0   0   43.40    1.20
  -6   0   0    3.20    0.60
   6   0   0    3.00    0.40
   6   0   0    2.70    0.40
  -7   0   0  369.96    7.70
   7   0   0  362.36    6.90
   7   0   0  363.96    7.10
  -8   0   0    7.90    1.00
   8   0   0    7.80    0.70
   8   0   0    7.30    0.70
  -9   0   0   -0.20    0.50
   9   0   0    0.60    0.40
 -10   0   0   56.09    2.60
  10   0   0   60.49    1.90
 -11   0   0   42.50    2.40
  11   0   0   42.40    1.70
 -12   0   0  110.09    4.10
  12   0   0  115.99    3.20
 -13   0   0    5.90    1.40
 -14   0   0   14.50    1.90
 -15   0   0   15.20    2.10
 -15   1   0    0.10    1.20
 -14   1   0   44.70    3.10
 -13   1   0   88.09    3.90
 -12   1   0   20.60    2.00
  11  -1   0    0.00    0.50
 -11   1   0    1.00    0.80
  10  -1   0   19.10    1.10
 -10   1   0   19.40    1.70
   9  -1   0  262.77    5.30
   9  -1   0  255.17    5.60
  -9   1   0  255.27    6.30
   8  -1   0   49.30    1.50
   8  -1   0   51.69    1.80
  -8   1   0   50.29    2.20
   7  -1   0  567.14   10.70
   7  -1   0  574.04   10.40
  -7   1   0  560.84   11.20
   6  -1   0   65.69    1.80
   6  -1   0   64.09    1.60
  -6   1   0   63.09    2.10
   5  -1   0   50.79    1.30
   5  -1   0   52.39    1.50
  -5   1   0   50.09    1.70
   4  -1   0  333.57    6.10
   4  -1   0  341.97    6.40
  -4   1   0  335.07    6.60
   3  -1   0  140.29    2.90
  -3   1   0  144.29    3.10
   2  -1   0 2832.22   50.39
  -2   1   0 2954.10   51.19
   1  -1   0  534.05    9.80
  -1   1   0  588.04    9.80
   1   1   0  110.49    2.00
  -2  -1   0  581.94   10.20
   2   1   0  578.64   10.10
  -3  -1   0  903.41   15.80
   3   1   0  898.71   15.50
   3   1   0  899.91   15.60
  -4  -1   0  605.34   11.00
   4   1   0  607.44   10.70
   4   1   0  604.84   10.60
  -5  -1   0  346.57    6.80
   5   1   0  338.27    6.30
   5   1   0  341.87    6.30
  -6  -1   0  220.68    4.80
   6   1   0  219.18    4.30
   6   1   0  217.18    4.30
  -7  -1   0  108.39    3.00
   7   1   0  105.89    2.50
   7   1   0  104.69    2.50
  -8  -1   0  418.06    8.60
   8   1   0  399.86    7.70
   8   1   0  409.86    7.80
  -9  -1   0    4.30    0.90
   9   1   0    4.20    0.60
 -10  -1   0   67.39    2.70
  10   1   0   67.09    2.10
 -11  -1   0    6.30    1.10
  11   1   0    5.60    0.80
 -12  -1   0    6.30    1.30
  12   1   0    6.60    0.90
 -13  -1   0   19.20    2.10
  13   1   0   17.70    1.40
 -14  -1   0   20.00    2.20
  14   1   0   20.40    1.70
 -15  -1   0    2.00    1.30
 -16  -1   0  103.19    6.00
 -15   2   0   13.80    2.10
 -14   2   0   61.19    3.60
 -13   2   0   -0.70    0.90
 -12   2   0   63.79    3.20
 -11   2   0   34.90    2.30
  10  -2   0  235.88    5.00
 -10   2   0  240.28    6.30
   9  -2   0   31.40    1.50
   9  -2   0   38.00    1.40
  -9   2   0   34.20    2.00
   8  -2   0   80.59    2.50
   8  -2   0   75.29    2.00
  -8   2   0   82.19    2.80
   7  -2   0    0.20    0.20
   7  -2   0    1.10    0.40
  -7   2   0    2.30    0.60
   6  -2   0   52.69    1.70
  -6   2   0   50.09    1.90
   5  -2   0   38.40    1.30
   5  -2   0   29.50    0.90
  -5   2   0   39.50    1.50
   4  -2   0 1255.57   21.70
   4  -2   0 1254.27   22.10
  -4   2   0 1257.87   22.40
   3  -2   0  683.03   11.60
   3  -2   0  668.93   12.00
  -3   2   0  656.13   12.20
   2  -2   0  260.47    4.90
   2  -2   0  259.67    4.60
  -2   2   0  256.47    5.00
   1  -2   0  959.10   16.90
  -1   2   0  986.60   17.00
   0  -2   0  285.47    5.20
   0   2   0  287.27    5.20
  -1  -2   0 2680.23   47.00
   1   2   0 2687.53   46.30
  -2  -2   0 1428.76   24.80
   2   2   0 1423.76   25.20
  -3  -2   0 2883.71   49.10
   3   2   0 2814.52   49.70
  -4  -2   0  345.27    6.60
   4   2   0  340.77    6.30
   4   2   0  352.86    6.10
  -5  -2   0 1191.08   21.10
   5   2   0 1181.68   20.70
   5   2   0 1189.38   20.50
  -6  -2   0    1.90    0.50
   6   2   0    1.30    0.20
   6   2   0    0.80    0.30
  -7  -2   0  964.20   17.70
   7   2   0  964.60   17.10
   7   2   0  955.10   16.90
  -8  -2   0   17.30    1.20
   8   2   0   15.70    0.90
   8   2   0   16.60    0.70
  -9  -2   0   80.09    2.80
   9   2   0   80.39    2.30
 -10  -2   0   18.30    1.50
  10   2   0   18.20    1.10
 -11  -2   0    0.90    0.70
  11   2   0    1.20    0.60
 -12  -2   0    6.10    1.20
  12   2   0    4.50    0.80
 -13  -2   0   65.29    3.20
  13   2   0   67.69    2.50
 -14  -2   0    3.10    1.20
  14   2   0    3.70    0.90
 -15  -2   0   99.29    4.40
  15   2   0   98.89    3.30
 -16  -2   0   40.70    3.20
 -14   3   0   22.30    2.40
 -13   3   0  159.78    5.60
 -12   3   0    0.90    1.00
 -11   3   0   82.19    3.50
 -10   3   0    1.90    0.90
   9  -3   0    5.90    0.90
   9  -3   0    5.60    0.80
  -9   3   0    4.90    1.00
   8  -3   0   79.19    2.60
   8  -3   0   81.09    2.10
  -8   3   0   77.29    2.90
   7  -3   0   38.50    1.20
   7  -3   0   41.80    1.70
  -7   3   0   39.00    1.90
   6  -3   0 2384.36   41.00
   6  -3   0 2361.86   41.70
  -6   3   0 2399.06   42.00
   5  -3   0   13.60    0.60
   5  -3   0   13.50    0.90
  -5   3   0   10.50    0.90
   4  -3   0 1217.68   20.70
   4  -3   0 1183.38   21.30
  -4   3   0 1191.68   21.50
   3  -3   0  865.91   15.50
   3  -3   0  866.71   14.90
  -3   3   0  854.21   15.60
   2  -3   0  428.06    8.10
   2  -3   0  442.06    7.60
  -2   3   0  441.66    8.20
   1  -3   0   19.10    0.70
   0  -3   0  404.36    7.30
   0   3   0  402.66    7.30
  -1  -3   0   33.00    0.90
  -1  -3   0   33.50    0.90
   1   3   0   32.60    0.70
  -2  -3   0  193.28    3.70
  -2  -3   0  191.48    3.50
   2   3   0  192.48    3.50
  -3  -3   0    6.00    0.50
  -4  -3   0  835.52   14.20
  -4  -3   0  820.52   14.80
   4   3   0  824.82   14.50
  -5  -3   0  618.64   10.60
  -5  -3   0  605.64   11.30
   5   3   0  602.84   10.90
  -6  -3   0   25.10    0.70
  -6  -3   0   24.70    0.60
  -6  -3   0   25.60    1.20
   6   3   0   24.20    0.90
  -7  -3   0   15.30    1.10
  -7  -3   0   17.20    0.60
  -7  -3   0   18.00    0.60
   7   3   0   18.40    0.90
  -8  -3   0  288.27    6.30
   8   3   0  277.17    5.70
  -9  -3   0  117.89    3.50
   9   3   0  115.69    2.90
 -10  -3   0   20.20    1.60
  10   3   0   19.00    1.20
 -11  -3   0  318.57    7.60
  11   3   0  321.77    6.70
 -12  -3   0  100.69    3.80
  12   3   0  101.29    3.00
 -13  -3   0   -0.10    0.80
  13   3   0    1.00    0.60
 -14  -3   0    5.30    1.30
  14   3   0    3.50    0.90
 -15  -3   0    2.40    1.20
  15   3   0    0.40    0.80
 -16  -3   0   35.00    3.00
  16   3   0   30.60    2.10
 -14   4   0   34.40    3.10
 -13   4   0   51.59    3.30
 -12   4   0   30.30    2.50
 -11   4   0    6.80    1.40
 -10   4   0    0.80    0.90
   9  -4   0   95.39    3.10
  -9   4   0   89.19    3.40
   8  -4   0  255.97    6.00
  -8   4   0  259.17    6.30
   7  -4   0    3.70    0.70
   7  -4   0    3.00    0.40
  -7   4   0    2.40    0.70
   6  -4   0   86.49    2.60
   6  -4   0   86.29    1.90
  -6   4   0   80.39    2.80
   5  -4   0  135.49    3.50
   5  -4   0  137.59    2.70
  -5   4   0  138.89    3.60
   4  -4   0    2.00    0.20
   4  -4   0    1.10    0.40
  -4   4   0    2.00    0.50
   3  -4   0  542.85   10.20
   3  -4   0  553.54    9.50
  -3   4   0  542.05   10.30
   2  -4   0   90.69    2.30
  -2   4   0   90.69    2.30
   1  -4   0   19.00    0.80
  -1   4   0   19.60    0.90
   0  -4   0  254.17    5.00
   0   4   0  260.27    5.00
  -1  -4   0   11.40    0.60
  -1  -4   0   11.80    0.50
   1   4   0   11.30    0.40
  -2  -4   0  467.85    8.60
   2   4   0  474.95    8.30
  -3  -4   0 1561.84   26.80
  -3  -4   0 1531.35   26.40
   3   4   0 1518.45   26.50
  -4  -4   0   89.49    1.80
  -4  -4   0   86.59    2.20
   4   4   0   88.29    2.00
  -5  -4   0  367.76    6.40
  -5  -4   0  360.96    7.10
   5   4   0  362.76    6.80
  -6  -4   0  334.87    6.80
  -6  -4   0  338.37    5.90
   6   4   0  329.67    6.40
  -7  -4   0   38.10    0.90
  -7  -4   0   37.70    1.60
   7   4   0   35.40    1.30
  -8  -4   0  211.78    5.00
   8   4   0  209.18    4.50
  -9  -4   0   20.70    1.50
   9   4   0   20.00    1.10
 -10  -4   0  488.75   10.30
  10   4   0  485.85    9.50
 -11  -4   0    2.90    0.90
  11   4   0    4.30    0.70
 -12  -4   0   25.20    2.00
  12   4   0   20.10    1.40
 -13  -4   0    0.90    0.90
  13   4   0    0.80    0.70
 -14  -4   0   15.30    1.90
  14   4   0   17.40    1.50
 -15  -4   0    6.60    1.50
  15   4   0    6.30    1.10
 -16  -4   0  128.99    5.20
  16   4   0  126.49    4.10
  17   4   0   10.00    1.40
 -13   5   0    8.00    1.70
 -12   5   0    1.00    1.10
 -11   5   0   19.60    2.10
  10  -5   0  454.05    9.90
 -10   5   0  461.85   10.50
   9  -5   0    0.40    0.50
  -9   5   0   -0.20    0.70
   8  -5   0    0.50    0.50
  -8   5   0    1.60    0.80
   7  -5   0  103.69    3.20
  -7   5   0  100.29    3.40
   6  -5   0  272.47    6.10
  -6   5   0  262.67    6.30
   5  -5   0  164.58    3.10
   5  -5   0  166.38    4.10
  -5   5   0  157.28    4.20
   4  -5   0  419.26    8.40
   4  -5   0  422.86    7.40
  -4   5   0  418.06    8.50
   3  -5   0   78.89    1.50
   3  -5   0   75.79    2.20
  -3   5   0   80.99    2.40
   2  -5   0    1.10    0.30
  -2   5   0    0.80    0.30
   1  -5   0    2.30    0.40
  -1   5   0    1.10    0.30
   0  -5   0  159.58    3.50
   0   5   0  163.78    3.50
   0   5   0  158.68    2.90
  -1  -5   0  641.04   11.60
  -1  -5   0  641.34   11.60
   1   5   0  652.33   11.20
  -2  -5   0  103.59    2.30
  -2  -5   0  100.69    2.40
   2   5   0  101.09    2.00
  -3  -5   0  191.58    4.00
  -3  -5   0  196.78    3.80
   3   5   0  195.58    3.70
  -4  -5   0   32.00    1.20
  -4  -5   0   33.20    0.90
   4   5   0   31.90    1.00
  -5  -5   0    1.70    0.40
  -5  -5   0    1.40    0.20
   5   5   0    0.70    0.20
  -6  -5   0   22.50    1.10
  -6  -5   0   22.70    0.60
   6   5   0   21.50    0.90
  -7  -5   0  929.41   17.10
   7   5   0  921.91   16.60
  -8  -5   0  238.28    5.50
   8   5   0  238.98    5.00
  -9  -5   0  123.29    3.60
   9   5   0  127.09    3.20
 -10  -5   0  227.78    5.80
  10   5   0  232.38    5.10
 -11  -5   0  156.28    4.60
  11   5   0  156.08    3.90
 -12  -5   0   37.40    2.30
  12   5   0   36.30    1.80
 -13  -5   0    1.60    1.00
  13   5   0    0.50    0.60
 -14  -5   0   22.50    2.20
  14   5   0   22.80    1.70
 -15  -5   0    4.70    1.40
  15   5   0    5.00    1.00
 -16  -5   0   31.20    2.80
  16   5   0   32.80    2.10
  17   5   0   32.90    2.20
 -13   6   0    0.90    1.30
 -12   6   0   52.29    3.30
 -11   6   0    4.90    1.40
  10  -6   0   61.59    2.80
 -10   6   0   61.29    3.20
   9  -6   0    1.30    0.70
  -9   6   0   -0.60    0.70
   8  -6   0    1.90    0.70
  -8   6   0    2.00    0.80
   7  -6   0    7.80    1.10
  -7   6   0    8.80    1.20
   6  -6   0  224.58    5.40
  -6   6   0  218.68    5.50
   5  -6   0  401.96    8.40
  -5   6   0  408.06    8.60
   4  -6   0   95.99    2.80
  -4   6   0   88.59    2.80
   3  -6   0  713.73   13.30
  -3   6   0  700.23   13.40
   2  -6   0  600.64   11.60
  -2   6   0  630.54   11.70
   1  -6   0   78.49    2.20
  -1   6   0   78.49    2.20
   0  -6   0  262.17    5.50
   0   6   0  283.97    5.60
  -1  -6   0  598.34   11.10
  -1  -6   0  607.14   11.10
   1   6   0  607.64   10.50
  -2  -6   0  425.36    8.00
  -2  -6   0  417.26    8.00
   2   6   0  433.86    7.60
  -3  -6   0   24.50    1.00
   3   6   0   24.80    0.80
  -4  -6   0  135.59    2.80
  -4  -6   0  133.29    3.20
   4   6   0  135.09    2.80
  -5  -6   0    0.80    0.30
  -5  -6   0    0.80    0.20
   5   6   0    0.70    0.20
  -6  -6   0 1022.30   17.40
  -6  -6   0 1006.50   18.30
   6   6   0  981.40   17.80
  -7  -6   0   34.50    1.60
  -7  -6   0   40.00    1.10
   7   6   0   37.90    1.30
  -8  -6   0   33.60    1.60
   8   6   0   30.80    1.30
  -9  -6   0   39.50    1.90
   9   6   0   38.20    1.50
 -10  -6   0  193.68    5.10
  10   6   0  195.08    4.50
 -11  -6   0    0.70    0.70
  11   6   0    0.50    0.50
 -12  -6   0   10.50    1.40
  12   6   0    9.10    1.00
 -13  -6   0   34.70    2.40
  13   6   0   31.60    1.80
 -14  -6   0   71.79    3.50
  14   6   0   68.99    2.70
 -15  -6   0   68.79    3.60
  15   6   0   64.39    2.70
 -16  -6   0   67.49    3.70
  16   6   0   62.39    2.80
  17   6   0    1.10    1.00
 -12   7   0    4.10    1.50
 -11   7   0   32.70    2.60
  10  -7   0  170.48    5.10
 -10   7   0  170.88    5.60
   9  -7   0   82.49    3.20
  -9   7   0   85.79    3.60
   8  -7   0   66.89    2.80
  -8   7   0   63.89    3.00
   7  -7   0  256.47    6.40
  -7   7   0  263.47    6.70
   6  -7   0   25.50    1.60
  -6   7   0   25.10    1.70
   5  -7   0   87.89    2.90
  -5   7   0   89.29    3.10
   4  -7   0  279.57    6.20
  -4   7   0  265.87    6.20
   3  -7   0  560.64   11.00
  -3   7   0  560.34   11.10
   2  -7   0    1.20    0.40
  -2   7   0    1.80    0.50
   1  -7   0  141.39    3.50
  -1   7   0  140.69    3.50
   0  -7   0    3.00    0.50
   0   7   0    3.10    0.50
  -1  -7   0   68.19    2.00
  -1  -7   0   67.39    2.00
   1   7   0   69.59    1.40
  -2  -7   0    3.30    0.50
  -2  -7   0    3.90    0.50
   2   7   0    3.80    0.30
  -3  -7   0  360.06    7.10
  -3  -7   0  361.76    6.90
   3   7   0  360.06    6.60
  -4  -7   0  103.99    2.40
  -4  -7   0  106.79    2.70
   4   7   0  104.89    2.30
  -5  -7   0  381.66    6.90
  -5  -7   0  361.56    7.40
   5   7   0  357.76    6.90
  -6  -7   0    2.20    0.50
  -6  -7   0    2.00    0.30
   6   7   0    2.50    0.40
  -7  -7   0   17.30    1.20
   7   7   0   18.30    1.00
  -8  -7   0   10.90    1.10
   8   7   0   10.20    0.80
  -9  -7   0   10.90    1.20
   9   7   0   13.00    1.00
 -10  -7   0  256.27    6.30
  10   7   0  247.18    5.50
 -11  -7   0    0.90    0.70
  11   7   0    0.90    0.50
 -12  -7   0   16.50    1.80
  12   7   0   14.20    1.30
 -13  -7   0   46.20    2.70
  13   7   0   46.70    2.10
 -14  -7   0  125.19    4.60
  14   7   0  126.09    3.80
 -15  -7   0   73.79    3.70
  15   7   0   72.09    2.90
 -16  -7   0    1.40    1.20
  16   7   0    0.30    0.90
 -12   8   0    3.70    1.50
 -11   8   0    1.50    1.20
  10  -8   0   80.59    3.50
 -10   8   0   84.39    3.80
   9  -8   0   40.70    2.40
  -9   8   0   40.90    2.70
   8  -8   0   23.30    1.80
  -8   8   0   22.00    2.10
   7  -8   0   -0.20    0.60
  -7   8   0   -0.80    0.70
   6  -8   0   45.40    2.20
  -6   8   0   45.70    2.30
   5  -8   0    2.00    0.70
  -5   8   0    2.30    0.80
   4  -8   0  139.19    4.00
  -4   8   0  142.59    4.10
   3  -8   0  323.27    7.00
  -3   8   0  304.17    7.00
   2  -8   0  121.29    3.40
  -2   8   0  120.99    3.40
   1  -8   0    0.60    0.40
  -1   8   0    0.20    0.30
   0  -8   0  320.67    6.70
   0   8   0  316.67    6.70
  -1  -8   0    3.80    0.60
   1   8   0    3.90    0.30
   1   8   0    5.60    0.70
  -2  -8   0  642.64   12.10
  -2  -8   0  641.64   12.10
   2   8   0  659.63   11.40
  -3  -8   0  683.63   12.60
  -3  -8   0  685.03   12.80
   3   8   0  683.93   12.10
  -4  -8   0   39.00    1.50
   4   8   0   38.20    1.20
  -5  -8   0   87.69    2.20
  -5  -8   0   89.39    2.60
   5   8   0   87.49    2.10
  -6  -8   0  399.36    8.30
  -6  -8   0  423.66    7.60
   6   8   0  399.86    7.70
  -7  -8   0   25.30    1.40
   7   8   0   24.90    1.10
  -8  -8   0   44.80    2.00
   8   8   0   47.30    1.70
  -9  -8   0    0.80    0.60
   9   8   0    1.00    0.50
 -10  -8   0   -0.50    0.50
  10   8   0    0.80    0.50
 -11  -8   0   87.79    3.30
  11   8   0   97.09    2.90
 -12  -8   0   46.80    2.50
  12   8   0   44.60    2.00
 -13  -8   0  121.39    4.30
  13   8   0  118.29    3.60
 -14  -8   0   60.59    3.30
  14   8   0   65.89    2.70
 -15  -8   0    4.60    1.40
  15   8   0    3.20    1.00
 -16  -8   0   -0.70    1.00
  16   8   0    0.20    0.80
 -11   9   0   59.69    3.50
  10  -9   0    0.90    1.00
 -10   9   0    0.80    1.10
   9  -9   0    3.10    1.00
  -9   9   0    5.40    1.40
   8  -9   0  268.17    7.00
  -8   9   0  260.47    7.20
   7  -9   0  337.17    8.20
  -7   9   0  339.77    8.30
   6  -9   0   83.19    3.20
  -6   9   0   82.29    3.30
   5  -9   0   21.30    1.60
  -5   9   0   18.10    1.60
   4  -9   0  395.96    8.70
  -4   9   0  402.26    8.80
   3  -9   0  142.29    4.10
  -3   9   0  146.09    4.10
   2  -9   0    2.70    0.70
  -2   9   0    2.60    0.70
   1  -9   0    0.50    0.40
  -1   9   0    0.80    0.50
   0  -9   0  323.07    6.90
   0   9   0  326.67    7.00
  -1  -9   0   83.19    2.50
   1   9   0   85.29    2.60
   1   9   0   84.89    1.70
  -2  -9   0    6.50    0.70
  -2  -9   0    6.10    0.70
   2   9   0    6.70    0.40
  -3  -9   0   46.90    1.70
  -3  -9   0   48.90    1.80
   3   9   0   47.00    1.30
  -4  -9   0  909.41   16.40
  -4  -9   0  900.11   16.70
   4   9   0  901.01   16.00
  -5  -9   0  128.09    3.00
  -5  -9   0  129.89    3.40
   5   9   0  123.69    2.90
  -6  -9   0  525.85   10.40
  -6  -9   0  525.95    9.70
   6   9   0  509.15    9.70
  -7  -9   0   25.80    1.50
   7   9   0   24.90    1.10
  -8  -9   0   10.40    1.10
   8   9   0   13.60    0.90
  -9  -9   0    1.50    0.70
   9   9   0    1.90    0.50
 -10  -9   0  348.07    7.90
  10   9   0  332.37    7.10
 -11  -9   0    0.60    0.70
  11   9   0   -0.30    0.50
 -12  -9   0    9.80    1.40
  12   9   0   11.00    1.20
 -13  -9   0    1.60    1.00
  13   9   0    2.20    0.80
 -14  -9   0    5.10    1.30
  14   9   0    5.80    1.00
 -15  -9   0    4.90    1.30
  15   9   0    2.80    0.90
 -16  -9   0   72.99    3.80
  16   9   0   75.39    3.20
 -11  10   0   12.00    2.00
  10 -10   0    0.20    0.90
 -10  10   0    2.40    1.20
   9 -10   0   14.40    1.80
  -9  10   0   17.80    2.10
   8 -10   0    9.40    1.50
  -8  10   0    5.20    1.40
   7 -10   0    3.10    1.00
  -7  10   0    2.00    1.10
   6 -10   0    0.80    0.70
  -6  10   0    0.10    0.80
   5 -10   0    9.20    1.30
  -5  10   0    6.20    1.20
   4 -10   0   36.10    2.00
  -4  10   0   30.20    2.00
   3 -10   0  300.37    7.00
  -3  10   0  292.57    7.00
   2 -10   0   87.49    3.00
  -2  10   0   94.29    3.20
   1 -10   0  103.99    3.30
  -1  10   0  110.49    3.40
   0 -10   0    2.70    0.60
   0  10   0    3.20    0.70
  -1 -10   0   82.89    2.70
   1  10   0   88.79    1.80
   1  10   0   88.79    2.90
  -2 -10   0  141.99    3.70
  -2 -10   0  144.19    3.70
   2  10   0  147.29    2.90
  -3 -10   0  106.29    3.00
  -3 -10   0  102.79    2.90
   3  10   0  103.99    2.30
  -4 -10   0    1.00    0.40
  -4 -10   0    1.90    0.50
   4  10   0    1.70    0.30
  -5 -10   0   50.09    2.00
   5  10   0   49.90    1.50
  -6 -10   0   24.90    1.40
  -6 -10   0   26.70    1.20
   6  10   0   26.60    1.10
  -7 -10   0  117.69    3.40
   7  10   0  112.69    2.90
  -8 -10   0   30.50    1.70
   8  10   0   31.50    1.40
  -9 -10   0   20.40    1.50
   9  10   0   19.40    1.20
 -10 -10   0   26.70    1.80
  10  10   0   28.10    1.50
 -11 -10   0    8.90    1.30
  11  10   0    7.30    1.00
 -12 -10   0    0.00    0.80
  12  10   0    0.30    0.60
 -13 -10   0  163.08    5.20
  13  10   0  160.38    4.40
 -14 -10   0    7.50    1.50
  14  10   0    7.30    1.10
 -15 -10   0   42.80    3.00
  15  10   0   46.80    2.50
 -16 -10   0   29.10    2.70
  16  10   0   34.60    2.30
  10 -11   0    8.00    1.60
 -10  11   0    6.90    1.70
   9 -11   0    0.30    0.80
  -9  11   0   -0.10    1.10
   8 -11   0    5.70    1.40
  -8  11   0    9.90    1.70
   7 -11   0    7.10    1.40
  -7  11   0    9.20    1.50
   6 -11   0   19.90    1.90
  -6  11   0   19.40    2.00
   5 -11   0   50.49    2.60
  -5  11   0   51.19    2.70
   4 -11   0  179.28    5.20
  -4  11   0  181.38    5.30
   3 -11   0   32.90    2.00
  -3  11   0   31.90    2.00
   2 -11   0  204.48    5.40
  -2  11   0  209.78    5.50
   1 -11   0   76.59    2.90
  -1  11   0   83.19    3.00
   0 -11   0  414.76    9.00
   0  11   0  434.36    9.20
  -1 -11   0   18.20    1.30
   1  11   0   17.40    1.40
  -2 -11   0   14.50    1.10
   2  11   0   15.30    1.30
   2  11   0   14.60    0.60
  -3 -11   0   11.50    1.00
  -3 -11   0   13.00    1.10
   3  11   0   11.60    0.70
  -4 -11   0    8.20    0.90
  -4 -11   0    9.70    0.90
   4  11   0   10.80    0.70
  -5 -11   0    8.40    1.00
  -5 -11   0    8.30    0.90
   5  11   0    6.90    0.60
  -6 -11   0  224.78    5.30
  -6 -11   0  212.68    4.70
   6  11   0  210.58    4.60
  -7 -11   0   46.50    2.10
   7  11   0   48.30    1.70
  -8 -11   0   71.39    2.70
   8  11   0   71.69    2.20
  -9 -11   0    1.10    0.60
   9  11   0    0.50    0.50
 -10 -11   0    5.50    1.10
  10  11   0    7.40    0.90
 -11 -11   0   93.19    3.50
  11  11   0   96.59    3.00
 -12 -11   0  114.99    4.20
  12  11   0  123.69    3.60
 -13 -11   0   47.20    2.80
  13  11   0   45.00    2.20
 -14 -11   0   74.49    3.60
  14  11   0   76.79    3.00
 -15 -11   0    9.40    1.70
  15  11   0   10.60    1.40
 -16 -11   0   31.80    2.80
  16  11   0   31.80    2.20
  10 -12   0    1.70    1.20
   9 -12   0   18.00    2.20
  -9  12   0   19.00    2.30
   8 -12   0    0.60    1.10
  -8  12   0    1.10    1.10
   7 -12   0   53.99    3.10
  -7  12   0   53.79    3.10
   6 -12   0    0.90    0.90
  -6  12   0    1.20    1.00
   5 -12   0   79.99    3.40
  -5  12   0   78.19    3.50
   4 -12   0    0.30    0.70
  -4  12   0    1.30    0.90
   3 -12   0   47.30    2.40
  -3  12   0   41.60    2.40
   2 -12   0   10.30    1.30
  -2  12   0   12.20    1.40
   1 -12   0    2.40    0.80
  -1  12   0    4.00    0.90
   0 -12   0  644.24   13.10
   0  12   0  647.54   13.20
  -1 -12   0   31.90    1.80
   1  12   0   29.20    1.80
  -2 -12   0   21.00    1.50
   2  12   0   25.30    1.70
  -3 -12   0  136.29    3.80
  -3 -12   0  130.69    3.70
   3  12   0  140.09    3.10
  -4 -12   0  204.28    5.10
  -4 -12   0  201.18    4.90
   4  12   0  203.98    4.20
  -5 -12   0  113.89    3.20
  -5 -12   0  112.69    3.40
   5  12   0  114.99    2.70
  -6 -12   0  170.38    4.10
  -6 -12   0  166.08    4.50
   6  12   0  173.68    3.80
  -7 -12   0  101.89    3.40
   7  12   0  110.59    2.80
  -8 -12   0   54.09    2.40
   8  12   0   56.09    2.00
  -9 -12   0    3.30    0.90
   9  12   0    2.30    0.60
 -10 -12   0  121.39    4.00
  10  12   0  128.99    3.50
 -11 -12   0    1.10    0.80
  11  12   0   -0.40    0.60
 -12 -12   0   68.39    3.20
  12  12   0   71.99    2.70
 -13 -12   0    2.40    1.10
  13  12   0    2.00    0.80
 -14 -12   0   34.70    2.60
  14  12   0   34.80    2.10
 -15 -12   0    3.30    1.30
  15  12   0    2.20    1.00
 -16 -12   0   59.49    3.50
  16  12   0   63.99    3.00
   9 -13   0   17.10    2.10
  -9  13   0   19.70    3.10
   8 -13   0  112.29    4.70
  -8  13   0  111.89    4.80
   7 -13   0    4.60    1.40
  -7  13   0    5.00    1.50
   6 -13   0   14.00    1.90
  -6  13   0   11.90    1.80
   5 -13   0    6.60    1.40
  -5  13   0    6.20    1.40
   4 -13   0   52.99    2.90
  -4  13   0   56.79    3.00
   3 -13   0   55.99    2.80
  -3  13   0   61.09    3.00
   2 -13   0    1.70    0.80
  -2  13   0    1.80    0.90
   1 -13   0   92.99    3.50
  -1  13   0  101.39    3.70
   0 -13   0   27.60    1.90
   0  13   0   25.30    1.90
  -1 -13   0   71.79    2.80
   1  13   0   63.69    2.80
  -2 -13   0  253.37    6.10
   2  13   0  243.68    6.30
  -3 -13   0  138.69    4.00
   3  13   0  151.08    4.50
  -4 -13   0  125.99    3.70
  -4 -13   0  123.79    3.60
  -5 -13   0  152.38    4.00
  -5 -13   0  137.79    4.10
   5  13   0  146.09    3.30
  -6 -13   0   27.80    1.70
   6  13   0   27.90    1.30
  -7 -13   0   11.60    1.30
   7  13   0   11.20    1.00
  -8 -13   0   15.70    1.50
   8  13   0   14.70    1.10
  -9 -13   0   80.89    3.20
   9  13   0   84.39    2.60
 -10 -13   0   33.00    2.10
  10  13   0   31.10    1.70
 -11 -13   0   31.70    2.20
  11  13   0   34.70    1.80
 -12 -13   0    7.80    1.40
  12  13   0    9.60    1.20
 -13 -13   0  160.48    5.30
  13  13   0  158.68    4.50
 -14 -13   0    3.00    1.30
  14  13   0    3.60    1.00
 -15 -13   0   44.40    3.10
  15  13   0   47.90    2.60
 -16 -13   0   16.60    2.20
   8 -14   0    0.70    1.20
  -8  14   0   -0.30    1.20
   7 -14   0   25.60    2.50
  -7  14   0   24.80    2.60
   6 -14   0   95.69    4.30
  -6  14   0  106.59    4.50
   5 -14   0    9.10    1.60
  -5  14   0    9.80    1.60
   4 -14   0   67.69    3.40
  -4  14   0   71.79    3.50
   3 -14   0   -0.90    0.70
  -3  14   0   -0.20    0.80
   2 -14   0    1.10    0.90
  -2  14   0    2.10    1.00
   1 -14   0   24.30    2.00
  -1  14   0   21.10    2.00
   0 -14   0  619.34   13.00
   0  14   0  615.84   13.20
  -1 -14   0    5.00    1.00
   1  14   0    5.60    1.20
  -2 -14   0    2.40    0.90
   2  14   0    6.30    1.20
  -3 -14   0  193.58    5.10
   3  14   0  191.68    5.40
  -4 -14   0   72.29    2.80
  -4 -14   0   76.29    2.80
  -5 -14   0   94.49    3.30
  -5 -14   0   99.59    3.20
  -6 -14   0  109.79    3.30
  -6 -14   0  104.79    3.60
   6  14   0  107.59    2.80
  -7 -14   0    8.20    1.20
   7  14   0    7.20    0.80
  -8 -14   0  190.98    5.30
   8  14   0  194.88    4.50
  -9 -14   0  248.88    6.50
   9  14   0  254.87    5.70
 -10 -14   0    2.40    0.90
  10  14   0    3.80    0.80
 -11 -14   0   74.99    3.30
  11  14   0   78.49    2.80
 -12 -14   0   49.80    2.90
  12  14   0   55.19    2.40
 -13 -14   0    2.60    1.20
  13  14   0    1.50    0.90
 -14 -14   0   14.90    1.90
  14  14   0   15.90    1.60
 -15 -14   0    0.50    1.10
  15  14   0    1.80    1.00
 -16 -14   0    1.90    1.50
   7 -15   0   22.70    2.60
  -7  15   0   21.30    2.50
   6 -15   0   83.19    4.10
  -6  15   0   73.99    4.00
   5 -15   0   25.90    2.60
  -5  15   0   30.50    2.70
   4 -15   0   27.40    2.40
  -4  15   0   25.40    2.30
   3 -15   0    6.40    1.40
  -3  15   0    5.70    1.30
   2 -15   0    6.00    1.30
  -2  15   0    7.90    1.50
   1 -15   0   42.20    2.60
  -1  15   0   43.40    2.70
   0 -15   0   72.49    3.20
   0  15   0   74.49    3.40
  -1 -15   0   30.80    2.10
   1  15   0   35.40    2.40
  -2 -15   0   63.29    2.80
   2  15   0   69.09    3.10
  -3 -15   0  129.29    4.10
   3  15   0  130.59    4.40
  -4 -15   0  132.59    4.10
   4  15   0  133.49    4.50
  -5 -15   0   21.70    1.70
  -5 -15   0   22.10    1.60
  -6 -15   0   23.30    1.80
  -6 -15   0   19.90    1.50
  -7 -15   0   58.49    2.70
   7  15   0   55.89    2.00
  -8 -15   0   51.39    2.60
   8  15   0   52.49    2.00
  -9 -15   0   16.80    1.80
   9  15   0   19.80    1.40
 -10 -15   0    8.20    1.40
  10  15   0    9.50    1.10
 -11 -15   0   58.29    3.00
  11  15   0   56.49    2.40
 -12 -15   0   17.40    2.00
  12  15   0   15.40    1.50
 -13 -15   0   25.00    2.30
  13  15   0   19.10    1.70
 -14 -15   0   96.99    4.30
  14  15   0   94.29    3.50
 -15 -15   0    2.00    1.10
  15  15   0    0.10    0.90
   6 -16   0   37.30    3.00
  -6  16   0   28.20    2.80
   5 -16   0    8.80    1.70
  -5  16   0   14.30    2.20
   4 -16   0   62.79    3.60
  -4  16   0   72.19    3.80
   3 -16   0   29.30    2.60
  -3  16   0   34.50    2.80
   2 -16   0    6.40    1.40
  -2  16   0    6.10    1.50
   1 -16   0   21.20    2.10
  -1  16   0   20.50    2.20
   0 -16   0   -0.30    0.80
   0  16   0    0.10    0.90
  -1 -16   0   12.00    1.60
   1  16   0   15.10    1.90
  -2 -16   0   24.70    2.00
   2  16   0   23.20    2.20
  -3 -16   0  194.18    5.40
   3  16   0  187.88    5.80
  -4 -16   0    7.80    1.20
   4  16   0    7.80    1.40
  -5 -16   0    1.80    0.80
  -5 -16   0    2.20    0.90
  -6 -16   0    8.90    1.30
  -6 -16   0    8.90    1.30
  -7 -16   0  288.97    7.30
  -8 -16   0   79.59    3.30
   8  16   0   75.19    2.50
  -9 -16   0   10.70    1.50
   9  16   0    9.60    1.00
 -10 -16   0   92.39    3.80
  10  16   0   95.19    3.00
 -11 -16   0   52.09    3.00
  11  16   0   45.50    2.20
 -12 -16   0   17.40    2.00
  12  16   0   15.90    1.50
 -13 -16   0   58.59    3.30
  13  16   0   69.59    2.90
 -14 -16   0   41.10    2.90
  14  16   0   43.40    2.40
 -15 -16   0   76.49    4.00
   5 -17   0    8.50    2.00
  -5  17   0    9.90    2.00
   4 -17   0    0.80    1.20
  -4  17   0    0.00    1.20
   3 -17   0    5.00    1.50
  -3  17   0    2.90    1.40
   2 -17   0    9.60    1.70
  -2  17   0   10.30    1.80
   1 -17   0    1.00    0.90
  -1  17   0    0.50    1.00
   0 -17   0   16.00    1.90
   0  17   0   14.30    1.90
  -1 -17   0   -0.70    0.80
   1  17   0    0.70    1.10
  -2 -17   0   43.90    2.60
   2  17   0   44.10    2.90
  -3 -17   0    3.10    1.10
   3  17   0    2.30    1.10
  -4 -17   0   60.49    2.90
   4  17   0   60.09    3.20
  -5 -17   0    1.30    0.80
   5  17   0    0.30    0.90
  -6 -17   0   59.39    2.90
  -7 -17   0   17.20    1.80
  -8 -17   0    5.70    1.20
  -9 -17   0    0.40    0.90
 -10 -17   0   31.20    2.40
  10  17   0   34.80    1.90
 -11 -17   0    1.30    1.00
  11  17   0    2.30    0.90
 -12 -17   0  107.79    4.40
  12  17   0  104.69    3.50
 -13 -17   0   -0.30    1.00
  13  17   0    0.90    0.90
 -14 -17   0   21.20    2.40
  14  17   0   20.80    1.80
  -4  18   0   32.50    4.90
   3 -18   0   39.70    3.20
  -3  18   0   41.30    3.30
   2 -18   0    1.30    1.20
  -2  18   0    1.50    1.30
   1 -18   0   42.30    3.00
  -1  18   0   41.10    3.10
   0 -18   0    0.80    0.90
   0  18   0   -0.10    1.10
  -1 -18   0    1.70    1.00
   1  18   0    2.30    1.20
  -2 -18   0   37.90    2.60
   2  18   0   35.90    2.80
  -3 -18   0   34.90    2.40
   3  18   0   36.60    2.70
  -4 -18   0   46.80    2.70
   4  18   0   54.09    3.20
  -5 -18   0   22.60    2.00
   5  18   0   27.80    2.50
   6  18   0  157.98    5.50
  -7 -18   0    2.00    1.00
  -8 -18   0   40.40    2.60
  -9 -18   0   28.50    2.40
 -10 -18   0  310.37    8.20
 -11 -18   0   50.19    3.00
  11  18   0   53.29    3.10
 -12 -18   0   14.00    2.00
  12  18   0   14.40    1.50
 -13 -18   0   76.39    3.90
  13  18   0   82.89    3.20
 -14 -18   0    0.60    1.40
  14  18   0    1.60    1.10
   2 -19   0   33.40    3.00
  -2  19   0   33.30    3.10
   1 -19   0    1.10    1.20
  -1  19   0    0.50    1.30
   0 -19   0   11.70    1.90
   0  19   0   11.30    1.90
  -1 -19   0   10.30    1.70
   1  19   0    8.20    1.70
  -2 -19   0   15.90    2.00
   2  19   0   17.10    2.20
  -3 -19   0    6.00    1.30
   3  19   0    4.20    1.50
  -4 -19   0   57.59    3.00
   4  19   0   49.80    3.30
  -5 -19   0    3.10    1.10
   5  19   0    3.00    1.30
   6  19   0    2.80    1.20
  -7 -19   0    9.80    1.60
  -8 -19   0    1.90    1.10
  -9 -19   0   15.20    1.90
 -10 -19   0   -0.60    0.90
 -11 -19   0    1.60    1.10
 -12 -19   0    5.60    1.50
 -13 -19   0   67.79    4.00
  13  19   0   74.09    3.30
   0 -20   0   62.99    3.70
   0  20   0   57.69    3.80
  -1 -20   0    4.10    1.40
   1  20   0    1.30    1.40
  -2 -20   0   20.90    2.30
   2  20   0   20.20    2.50
  -3 -20   0   -0.20    0.90
   3  20   0    0.40    1.30
  -4 -20   0   47.40    3.00
   4  20   0   47.40    3.30
   5  20   0   19.60    2.40
   6  20   0   85.49    4.30
   7  20   0   56.19    3.50
  -8 -20   0    0.10    1.00
  -9 -20   0    9.20    1.70
 -10 -20   0    3.70    1.30
 -11 -20   0   80.89    3.90
 -12 -20   0    2.20    1.60
  -2 -21   0    7.00    1.70
   2  21   0    6.20    1.80
  -3 -21   0   36.30    2.80
   3  21   0   23.40    2.80
  -4 -21   0   72.69    3.70
   4  21   0   65.69    4.00
   5  21   0   74.29    4.20
   6  21   0    5.50    1.70
   7  21   0   -0.30    1.20
   8  21   0   -0.90    1.10
  -9 -21   0  103.49    4.40
 -10 -21   0    0.00    1.10
  -4 -22   0    7.70    1.80
  -9 -21   1   23.50    2.70
   8  21  -1   -0.30    1.30
   7  21  -1   30.00    2.90
   6  21  -1   43.30    3.40
   5  21  -1   96.09    4.70
   4  21  -1   48.40    3.60
  -4 -21   1   50.69    3.20
   3  21  -1    8.90    2.00
  -3 -21   1    6.90    1.60
   2  21  -1   15.50    3.10
  -2 -21   1   27.20    2.70
 -11 -20   1    0.20    1.10
 -10 -20   1   30.60    2.60
  -9 -20   1   10.60    1.80
  -8 -20   1   41.90    2.90
   7  20  -1    9.00    1.90
   6  20  -1   34.20    3.00
   5  20  -1    7.70    1.80
   4  20  -1   35.20    3.00
  -4 -20   1   34.20    2.60
   3  20  -1   73.29    4.10
  -3 -20   1   80.09    3.80
   2  20  -1    5.90    1.80
  -2 -20   1    6.50    1.50
   1  20  -1   49.10    3.70
  -1 -20   1   49.50    3.20
   0  20  -1    2.40    1.60
   0 -20   1    1.80    1.30
 -12 -19   1    6.20    1.60
 -11 -19   1   17.50    2.10
 -10 -19   1   63.69    3.50
  -9 -19   1  129.29    4.80
  -8 -19   1    0.90    1.00
  -7 -19   1    2.30    1.20
   6  19  -1    1.40    1.20
   5  19  -1   27.40    2.60
   4  19  -1    6.20    1.50
  -4 -19   1    2.80    1.10
   3  19  -1    2.70    1.30
  -3 -19   1    1.40    1.00
   2  19  -1    6.70    1.60
  -2 -19   1    4.10    1.30
   1  19  -1    0.30    1.20
  -1 -19   1    1.50    1.20
   0  19  -1   22.80    2.60
   0 -19   1   23.50    2.40
  -1  19  -1   12.40    2.10
   1 -19   1   10.00    1.90
  -2  19  -1   90.29    4.70
   2 -19   1   86.49    4.60
  13  18  -1   48.00    2.60
 -13 -18   1   46.40    3.20
  12  18  -1   -0.30    0.80
 -12 -18   1    0.90    1.10
 -11 -18   1    2.20    1.20
 -10 -18   1   10.10    1.70
  -9 -18   1   17.60    2.00
  -8 -18   1   49.90    2.90
  -7 -18   1   23.60    2.10
  -6 -18   1    5.60    1.30
   5  18  -1   54.79    3.20
  -5 -18   1   58.89    2.90
   4  18  -1   21.00    2.30
  -4 -18   1   20.80    2.00
   3  18  -1   30.30    2.60
  -3 -18   1   30.70    2.30
   2  18  -1    5.30    1.40
  -2 -18   1    9.60    1.50
   1  18  -1   41.30    3.10
  -1 -18   1   44.00    2.90
   0  18  -1    3.10    1.30
   0 -18   1    4.10    1.40
  -1  18  -1    1.60    1.30
   1 -18   1    2.50    1.30
  -2  18  -1   39.00    3.30
   2 -18   1   42.50    3.00
  -3  18  -1   24.00    2.70
   3 -18   1   20.00    2.50
  14  17  -1  122.29    4.10
 -14 -17   1  112.19    4.80
  13  17  -1  163.08    4.80
 -13 -17   1  167.58    5.80
  12  17  -1    6.60    1.20
 -12 -17   1    6.30    1.50
  11  17  -1   24.60    1.80
 -11 -17   1   24.80    2.30
  10  17  -1  144.59    4.10
 -10 -17   1  147.99    5.00
  -9 -17   1   13.30    1.70
  -8 -17   1   23.00    2.10
  -7 -17   1  131.59    4.50
  -6 -17   1   36.50    2.40
   5  17  -1    0.90    1.00
  -5 -17   1    0.20    0.70
   4  17  -1   40.90    2.70
  -4 -17   1   35.00    2.30
   3  17  -1    8.40    1.50
  -3 -17   1    7.50    1.30
   2  17  -1   46.00    2.90
  -2 -17   1   47.20    2.70
   1  17  -1   17.30    2.10
  -1 -17   1   19.00    2.00
   0  17  -1    0.80    1.10
   0 -17   1    1.00    0.90
  -1  17  -1   27.40    2.60
   1 -17   1   33.80    2.60
  -2  17  -1   84.49    4.20
   2 -17   1   80.19    3.90
  -3  17  -1    8.40    1.80
   3 -17   1    6.30    1.60
  -4  17  -1    6.90    1.70
   4 -17   1    8.40    1.70
  -5  17  -1    2.70    1.60
   5 -17   1    3.50    1.80
  14  16  -1    3.50    1.10
 -14 -16   1    5.50    1.50
  13  16  -1   53.39    2.60
 -13 -16   1   51.29    3.20
  12  16  -1    4.00    1.00
 -12 -16   1    5.50    1.40
  11  16  -1   87.19    3.00
 -11 -16   1   88.89    3.80
  10  16  -1    1.60    0.70
 -10 -16   1    1.00    1.00
   9  16  -1    3.90    0.80
  -9 -16   1    2.60    1.00
  -8 -16   1   27.80    2.10
  -7 -16   1   -0.70    0.70
  -6 -16   1   28.00    2.10
  -5 -16   1  246.18    6.50
  -5 -16   1  246.08    6.30
   4  16  -1   12.10    1.70
  -4 -16   1   13.60    1.50
   3  16  -1   76.69    3.50
  -3 -16   1   84.99    3.30
   2  16  -1   25.40    2.30
  -2 -16   1   24.50    2.00
   1  16  -1    3.60    1.20
  -1 -16   1    3.60    1.10
   0  16  -1    9.90    1.60
   0 -16   1    8.20    1.40
  -1  16  -1    9.20    1.60
   1 -16   1    6.30    1.40
  -2  16  -1   14.90    2.00
   2 -16   1   16.00    2.00
  -3  16  -1   19.90    2.30
   3 -16   1   21.30    2.30
  -4  16  -1   41.00    3.10
   4 -16   1   39.10    3.00
  -5  16  -1   40.80    3.20
   5 -16   1   45.80    3.20
  -6  16  -1   15.80    2.30
   6 -16   1   13.10    2.10
  15  15  -1   17.60    1.90
 -15 -15   1   18.70    2.30
  14  15  -1   19.40    1.80
 -14 -15   1   18.60    2.20
  13  15  -1    0.60    0.80
 -13 -15   1   -0.50    0.90
  12  15  -1    5.90    1.10
 -12 -15   1    6.10    1.40
  11  15  -1   96.69    3.20
 -11 -15   1   97.79    4.00
  10  15  -1   12.10    1.20
 -10 -15   1   12.50    1.60
   9  15  -1   64.89    2.40
  -9 -15   1   64.49    3.00
   8  15  -1    2.10    0.60
  -8 -15   1    2.60    0.90
   7  15  -1  288.77    6.10
  -7 -15   1  285.77    7.20
  -6 -15   1   29.90    2.00
  -5 -15   1    6.70    1.10
  -5 -15   1    6.20    1.20
  -4 -15   1  115.69    3.90
  -4 -15   1  112.99    3.70
   3  15  -1   14.90    1.70
  -3 -15   1   16.50    1.60
   2  15  -1  135.39    4.60
  -2 -15   1  135.69    4.30
   1  15  -1   95.89    3.90
  -1 -15   1   93.89    3.60
   0  15  -1   28.40    2.30
   0 -15   1   27.90    2.00
  -1  15  -1   17.90    2.00
   1 -15   1   15.20    1.70
  -2  15  -1    1.60    1.00
   2 -15   1    1.60    0.90
  -3  15  -1   60.09    3.20
   3 -15   1   53.19    3.10
  -4  15  -1    8.20    1.70
   4 -15   1    9.30    1.60
  -5  15  -1  157.88    5.70
   5 -15   1  149.88    5.50
  -6  15  -1   10.10    1.80
   6 -15   1    9.60    1.80
  -7  15  -1    0.30    1.20
   7 -15   1   -1.00    1.10
  15  14  -1    6.00    1.20
 -15 -14   1    2.60    1.30
  14  14  -1   30.50    2.20
 -14 -14   1   28.20    2.50
  13  14  -1    1.00    0.80
 -13 -14   1    1.10    1.10
  12  14  -1    7.20    1.10
 -12 -14   1    7.60    1.50
  11  14  -1    0.10    0.60
 -11 -14   1    0.70    0.80
  10  14  -1   13.70    1.20
 -10 -14   1   15.30    1.70
   9  14  -1   13.10    1.20
  -9 -14   1   14.10    1.60
   8  14  -1    2.40    0.60
  -8 -14   1    2.90    0.90
   7  14  -1    1.20    0.50
  -7 -14   1    0.30    0.70
   6  14  -1  107.59    2.80
  -6 -14   1  110.29    3.70
  -5 -14   1  372.06    8.50
  -5 -14   1  386.66    8.20
  -4 -14   1   75.09    2.80
  -4 -14   1   78.49    3.00
   3  14  -1    5.70    1.20
  -3 -14   1    6.20    1.00
   2  14  -1  514.25   11.20
  -2 -14   1  504.35   10.90
   1  14  -1   48.80    2.60
  -1 -14   1   47.10    2.40
   0  14  -1   38.10    2.40
   0 -14   1   30.20    2.10
  -1  14  -1    2.80    1.10
   1 -14   1    1.90    0.90
  -2  14  -1  158.08    5.10
   2 -14   1  158.88    5.10
  -3  14  -1    8.00    1.50
   3 -14   1    7.90    1.40
  -4  14  -1   12.20    1.80
   4 -14   1   13.60    1.80
  -5  14  -1   66.69    3.50
   5 -14   1   61.89    3.40
  -6  14  -1    2.20    1.30
   6 -14   1    1.00    1.10
  -7  14  -1    5.30    1.50
   7 -14   1    3.00    1.30
  -8  14  -1   62.89    3.90
   8 -14   1   56.79    3.50
 -16 -13   1    1.60    2.00
  15  13  -1   64.09    3.00
 -15 -13   1   68.69    3.70
  14  13  -1   24.10    1.90
 -14 -13   1   24.30    2.40
  13  13  -1   55.79    2.50
 -13 -13   1   58.49    3.20
  12  13  -1   28.30    1.90
 -12 -13   1   29.30    2.30
  11  13  -1   98.39    3.10
 -11 -13   1   91.79    3.70
  10  13  -1   38.40    1.90
 -10 -13   1   45.50    2.50
   9  13  -1   15.30    1.20
  -9 -13   1   16.30    1.70
   8  13  -1   28.40    1.40
  -8 -13   1   26.50    1.90
   7  13  -1    8.00    0.80
  -7 -13   1    6.90    1.10
   6  13  -1    1.60    0.50
  -6 -13   1    1.10    0.70
  -6 -13   1    0.70    0.50
   5  13  -1    3.60    0.50
  -5 -13   1    5.20    0.90
  -5 -13   1    5.40    0.90
  -4 -13   1    2.60    0.70
  -4 -13   1    1.10    0.60
  -3 -13   1   76.79    2.80
  -3 -13   1   77.99    2.80
   2  13  -1   25.20    1.80
  -2 -13   1   24.60    1.60
   1  13  -1  300.37    7.30
  -1 -13   1  290.87    7.00
   0  13  -1  201.28    5.70
   0 -13   1  209.08    5.60
  -1  13  -1  224.08    6.20
   1 -13   1  231.08    6.10
  -2  13  -1    0.50    0.80
   2 -13   1    0.80    0.80
  -3  13  -1   37.50    2.50
   3 -13   1   39.40    2.40
  -4  13  -1   35.50    2.50
   4 -13   1   32.20    2.40
  -5  13  -1   45.70    2.90
   5 -13   1   53.69    2.90
  -6  13  -1   48.20    3.10
   6 -13   1   51.79    3.10
  -7  13  -1    1.30    1.20
   7 -13   1    1.00    1.10
  -8  13  -1    8.30    1.80
   8 -13   1   10.40    1.80
  -9  13  -1   14.50    2.50
   9 -13   1   13.80    2.10
 -16 -12   1    4.40    1.40
  15  12  -1    1.30    0.90
 -15 -12   1    2.50    1.30
  14  12  -1    0.00    0.80
 -14 -12   1    1.20    1.10
  13  12  -1    3.90    0.90
 -13 -12   1    5.20    1.30
  12  12  -1   37.00    2.00
 -12 -12   1   39.30    2.50
  11  12  -1    1.00    0.70
 -11 -12   1    0.20    0.80
  10  12  -1   20.30    1.40
 -10 -12   1   19.00    1.80
   9  12  -1    1.60    0.60
  -9 -12   1    2.30    0.90
   8  12  -1  338.67    6.90
  -8 -12   1  326.27    7.70
   7  12  -1  293.77    6.10
  -7 -12   1  299.37    7.00
   6  12  -1   35.50    1.40
  -6 -12   1   38.70    2.00
  -6 -12   1   36.20    1.60
   5  12  -1    0.80    0.40
  -5 -12   1    0.60    0.50
  -5 -12   1   -0.80    0.50
   4  12  -1   67.59    1.80
  -4 -12   1   69.59    2.40
  -4 -12   1   66.49    2.50
  -3 -12   1  185.58    4.80
  -3 -12   1  184.88    4.70
   2  12  -1   36.00    2.00
  -2 -12   1   40.90    1.90
   1  12  -1   13.30    1.40
  -1 -12   1   12.20    1.20
   0  12  -1  418.56    9.30
   0 -12   1  410.56    9.10
  -1  12  -1   -0.10    0.70
   1 -12   1    0.20    0.60
  -2  12  -1    1.10    0.80
   2 -12   1    1.00    0.70
  -3  12  -1  217.88    6.00
   3 -12   1  212.58    5.90
  -4  12  -1   42.90    2.50
   4 -12   1   40.40    2.40
  -5  12  -1  190.18    5.80
   5 -12   1  184.98    5.70
  -6  12  -1    5.30    1.40
   6 -12   1    9.60    1.50
  -7  12  -1   63.49    3.40
   7 -12   1   64.19    3.30
  -8  12  -1    7.30    1.60
   8 -12   1    7.10    1.50
  -9  12  -1   28.20    2.80
   9 -12   1   23.70    2.40
  10 -12   1    3.30    1.40
  16  11  -1   -0.70    0.80
 -16 -11   1   -0.10    1.10
  15  11  -1  112.59    3.80
 -15 -11   1  115.99    4.70
  14  11  -1    3.00    0.90
 -14 -11   1    3.20    1.20
  13  11  -1    1.50    0.80
 -13 -11   1    1.40    1.00
  12  11  -1    4.90    0.90
 -12 -11   1    6.00    1.30
  11  11  -1   60.29    2.30
 -11 -11   1   61.29    2.90
  10  11  -1  177.48    4.40
 -10 -11   1  175.08    5.10
   9  11  -1   75.59    2.40
  -9 -11   1   75.29    3.00
   8  11  -1   73.59    2.30
  -8 -11   1   68.99    2.80
   7  11  -1   74.09    2.20
  -7 -11   1   72.39    2.70
   6  11  -1  166.08    3.80
  -6 -11   1  166.78    4.50
  -6 -11   1  171.08    3.90
   5  11  -1  357.46    6.90
  -5 -11   1  361.06    7.80
   4  11  -1  107.39    2.50
  -4 -11   1  107.09    3.00
  -4 -11   1  107.49    3.20
   3  11  -1  295.27    5.60
  -3 -11   1  291.57    6.40
  -3 -11   1  297.37    6.60
  -2 -11   1   99.59    3.00
  -2 -11   1  100.99    3.10
   1  11  -1  435.86    9.30
  -1 -11   1  436.26    9.10
   0  11  -1    3.70    0.90
   0 -11   1    5.40    0.90
  -1  11  -1   66.29    2.70
   1 -11   1   69.69    2.70
  -2  11  -1   31.00    1.90
   2 -11   1   26.60    1.80
  -3  11  -1   35.30    2.20
   3 -11   1   39.20    2.20
  -4  11  -1   14.10    1.60
   4 -11   1   13.70    1.50
  -5  11  -1   55.49    2.90
   5 -11   1   55.79    2.80
  -6  11  -1  173.88    5.50
   6 -11   1  181.78    5.50
  -7  11  -1   28.80    2.40
   7 -11   1   26.10    2.20
  -8  11  -1   37.40    2.80
   8 -11   1   39.80    2.70
  -9  11  -1    5.10    1.50
   9 -11   1    3.20    1.20
 -10  11  -1   -0.60    1.20
  10 -11   1    0.90    1.10
  16  10  -1    0.10    0.90
 -16 -10   1    0.20    1.10
  15  10  -1   26.00    2.00
 -15 -10   1   25.10    2.50
  14  10  -1   10.60    1.30
 -14 -10   1   14.00    1.90
  13  10  -1   16.80    1.50
 -13 -10   1   16.00    1.90
  12  10  -1    3.40    0.80
 -12 -10   1    2.60    1.00
  11  10  -1   38.20    1.90
 -11 -10   1   41.10    2.40
  10  10  -1  129.99    3.50
 -10 -10   1  130.99    4.20
   9  10  -1   20.90    1.30
  -9 -10   1   20.50    1.60
   8  10  -1    9.70    0.90
  -8 -10   1    8.80    1.10
   7  10  -1  211.38    4.60
  -7 -10   1  217.28    5.40
   6  10  -1   21.10    1.00
  -6 -10   1   22.90    1.40
  -6 -10   1   22.40    1.10
   5  10  -1  255.17    5.20
  -5 -10   1  259.97    5.50
  -5 -10   1  261.87    5.90
   4  10  -1   41.70    1.30
  -4 -10   1   40.80    1.80
  -4 -10   1   43.40    1.60
   3  10  -1  228.08    4.40
  -3 -10   1  221.68    5.10
  -3 -10   1  230.08    5.30
   2  10  -1    3.70    0.40
  -2 -10   1    3.60    0.60
  -2 -10   1    2.30    0.60
   1  10  -1  214.38    5.20
  -1 -10   1  203.08    5.00
   0  10  -1   24.60    1.50
   0 -10   1   25.10    1.50
  -1  10  -1  408.96    8.70
   1 -10   1  389.26    8.50
  -2  10  -1  333.07    7.60
   2 -10   1  332.47    7.50
  -3  10  -1   42.30    2.20
   3 -10   1   38.40    2.10
  -4  10  -1    0.70    0.70
   4 -10   1    0.80    0.70
  -5  10  -1  134.69    4.40
   5 -10   1  139.89    4.40
  -6  10  -1   26.40    2.10
   6 -10   1   24.80    2.00
  -7  10  -1   41.30    2.60
   7 -10   1   36.30    2.40
  -8  10  -1  145.19    5.10
   8 -10   1  137.99    4.80
  -9  10  -1   67.39    3.60
   9 -10   1   64.69    3.30
 -10  10  -1   17.90    2.20
  10 -10   1   20.30    2.10
 -11  10  -1   13.30    2.00
  16   9  -1   30.40    2.20
 -16  -9   1   25.00    2.60
  15   9  -1   13.60    1.50
 -15  -9   1   13.60    1.90
  14   9  -1   79.89    3.00
 -14  -9   1   77.69    3.70
  13   9  -1  147.79    4.10
 -13  -9   1  135.89    4.80
  12   9  -1   75.79    2.70
 -12  -9   1   74.39    3.20
  11   9  -1    8.40    1.00
 -11  -9   1    7.20    1.20
  10   9  -1   27.30    1.50
 -10  -9   1   30.20    1.90
   9   9  -1    0.10    0.40
  -9  -9   1   -0.20    0.50
   8   9  -1  107.39    2.90
  -8  -9   1  113.59    3.50
   7   9  -1    0.60    0.40
  -7  -9   1    0.60    0.50
   6   9  -1  249.58    5.10
  -6  -9   1  252.77    5.00
  -6  -9   1  250.87    5.80
   5   9  -1    6.00    0.60
  -5  -9   1    5.70    0.80
  -5  -9   1    5.90    0.60
   4   9  -1  523.85    9.50
  -4  -9   1  517.65   10.20
   3   9  -1  124.19    2.60
  -3  -9   1  125.59    3.30
  -3  -9   1  124.59    3.10
   2   9  -1  679.73   11.70
  -2  -9   1  654.53   12.50
  -2  -9   1  662.23   12.60
   1   9  -1  375.66    6.60
   1   9  -1  355.66    7.70
  -1  -9   1  372.06    7.60
   0   9  -1  157.38    4.10
   0  -9   1  152.38    4.00
  -1   9  -1  367.46    7.90
   1  -9   1  368.26    7.80
  -2   9  -1   73.99    2.70
   2  -9   1   82.09    2.80
  -3   9  -1  137.09    4.00
   3  -9   1  123.19    3.70
  -4   9  -1  173.18    4.90
   4  -9   1  185.18    4.90
  -5   9  -1   88.49    3.30
   5  -9   1   82.29    3.20
  -6   9  -1   14.90    1.70
   6  -9   1   18.00    1.70
  -7   9  -1    1.00    0.90
   7  -9   1    1.90    0.90
  -8   9  -1  127.19    4.60
   8  -9   1  117.29    4.30
  -9   9  -1   42.60    2.80
   9  -9   1   38.80    2.50
 -10   9  -1    1.30    1.20
  10  -9   1    0.60    0.80
 -11   9  -1   16.50    2.10
  16   8  -1   -0.30    0.80
 -16  -8   1    0.20    1.10
  15   8  -1    1.30    0.90
 -15  -8   1    2.00    1.20
  14   8  -1   37.00    2.10
 -14  -8   1   39.00    2.70
  13   8  -1    9.10    1.10
 -13  -8   1   11.20    1.60
  12   8  -1    0.30    0.60
 -12  -8   1    0.10    0.70
  11   8  -1  104.49    3.10
 -11  -8   1  100.09    3.70
  10   8  -1   14.30    1.10
 -10  -8   1   14.00    1.40
   9   8  -1  133.89    3.40
  -9  -8   1  137.69    4.00
   8   8  -1    0.30    0.40
  -8  -8   1    0.40    0.50
   7   8  -1   -0.10    0.30
  -7  -8   1    0.50    0.50
   6   8  -1  227.08    4.70
  -6  -8   1  226.88    5.30
  -6  -8   1  233.18    4.50
   5   8  -1  577.14   10.70
  -5  -8   1  599.44   11.40
  -5  -8   1  593.44   10.80
   4   8  -1   50.99    1.40
  -4  -8   1   51.19    1.80
  -4  -8   1   48.10    1.50
   3   8  -1  124.99    2.60
  -3  -8   1  127.89    3.00
  -3  -8   1  123.09    3.20
   2   8  -1  165.58    3.10
  -2  -8   1  157.88    3.70
  -2  -8   1  158.58    3.80
   1   8  -1  114.99    2.20
  -1  -8   1  115.09    3.00
  -1  -8   1  113.29    3.00
   0   8  -1  311.57    6.60
   0  -8   1  308.57    6.50
  -1   8  -1    5.30    0.70
   1  -8   1    6.00    0.80
  -2   8  -1  232.18    5.50
   2  -8   1  235.48    5.50
  -3   8  -1  106.79    3.40
   3  -8   1  117.39    3.40
  -4   8  -1   10.00    1.20
   4  -8   1   10.20    1.10
  -5   8  -1  439.86    9.60
   5  -8   1  446.46    9.60
  -6   8  -1  205.28    5.60
   6  -8   1  214.58    5.60
  -7   8  -1    5.90    1.10
   7  -8   1    4.90    1.00
  -8   8  -1  230.58    6.40
   8  -8   1  237.68    6.30
  -9   8  -1    0.50    0.90
   9  -8   1    0.60    0.80
 -10   8  -1    8.00    1.60
  10  -8   1    7.30    1.30
 -11   8  -1   68.69    3.70
 -12   8  -1   16.90    2.20
  16   7  -1    0.70    0.80
 -16  -7   1    0.10    1.20
  15   7  -1    0.80    0.80
 -15  -7   1    0.90    1.10
  14   7  -1    0.40    0.70
 -14  -7   1   -1.00    0.80
  13   7  -1  216.58    5.40
 -13  -7   1  221.28    6.30
  12   7  -1  178.58    4.50
 -12  -7   1  171.38    5.20
  11   7  -1   14.40    1.20
 -11  -7   1   16.40    1.60
  10   7  -1    3.30    0.70
 -10  -7   1    2.00    0.80
   9   7  -1   -0.40    0.40
  -9  -7   1   -0.40    0.50
   8   7  -1   63.59    2.00
  -8  -7   1   65.39    2.40
   7   7  -1  148.39    3.40
  -7  -7   1  145.09    3.90
   6   7  -1  127.19    2.90
  -6  -7   1  122.09    3.30
  -6  -7   1  125.79    2.60
   5   7  -1  576.14   10.50
  -5  -7   1  576.54   10.30
  -5  -7   1  569.94   11.00
   4   7  -1    7.30    0.50
  -4  -7   1    7.80    0.50
  -4  -7   1    8.10    0.70
   3   7  -1  333.57    6.20
  -3  -7   1  334.57    6.70
   2   7  -1   48.60    1.20
  -2  -7   1   46.90    1.50
  -2  -7   1   46.10    1.60
   1   7  -1 1178.38   20.00
  -1  -7   1 1175.58   20.80
  -1  -7   1 1141.49   20.80
   0   7  -1   17.30    1.00
   0  -7   1   18.70    1.00
  -1   7  -1  520.25    9.90
   1  -7   1  485.55    9.70
  -2   7  -1   51.09    1.90
   2  -7   1   51.39    1.90
  -3   7  -1    2.90    0.70
   3  -7   1    2.30    0.60
  -4   7  -1    7.30    1.00
   4  -7   1    8.30    1.00
  -5   7  -1  263.77    6.30
   5  -7   1  269.07    6.30
  -6   7  -1  187.68    5.10
   6  -7   1  188.68    5.00
  -7   7  -1   87.29    3.30
   7  -7   1   92.09    3.30
  -8   7  -1    3.80    1.00
   8  -7   1    5.40    1.00
  -9   7  -1  153.28    5.00
   9  -7   1  151.08    4.70
 -10   7  -1  175.48    5.60
  10  -7   1  173.58    5.20
 -11   7  -1  157.58    5.50
 -12   7  -1    4.20    1.50
 -13   7  -1   51.79    3.80
  16   6  -1    2.40    1.00
 -16  -6   1    4.00    1.40
  15   6  -1    4.50    1.00
 -15  -6   1    3.60    1.30
  14   6  -1  107.29    3.50
 -14  -6   1  110.59    4.40
  13   6  -1   36.80    1.90
 -13  -6   1   35.20    2.40
  12   6  -1   66.89    2.40
 -12  -6   1   65.69    3.00
  11   6  -1  174.48    4.30
 -11  -6   1  175.68    5.10
  10   6  -1  391.16    7.80
 -10  -6   1  379.76    8.60
   9   6  -1   -0.20    0.40
  -9  -6   1    0.90    0.60
   8   6  -1  232.48    5.00
  -8  -6   1  245.08    5.70
   7   6  -1    5.30    0.60
  -7  -6   1    3.80    0.70
   6   6  -1  128.79    2.90
  -6  -6   1  126.69    3.30
  -6  -6   1  128.79    2.50
   5   6  -1    1.60    0.30
  -5  -6   1    0.40    0.30
  -5  -6   1    0.60    0.20
   4   6  -1  686.23   12.30
  -4  -6   1  696.83   12.80
  -4  -6   1  696.23   12.30
   3   6  -1  548.55    9.80
  -3  -6   1  543.35   10.30
  -3  -6   1  557.64   10.00
   2   6  -1 1506.75   25.70
  -2  -6   1 1478.85   26.00
  -2  -6   1 1485.45   26.20
   1   6  -1   52.79    1.10
  -1  -6   1   49.99    1.50
  -1  -6   1   51.49    1.60
   0   6  -1   30.40    1.20
   0  -6   1   30.10    1.20
  -1   6  -1  536.15   10.30
   1  -6   1  543.35   10.30
  -2   6  -1 1213.28   22.00
   2  -6   1 1230.18   22.00
  -3   6  -1  381.26    7.80
   3  -6   1  374.96    7.70
  -4   6  -1  574.64   11.30
   4  -6   1  571.74   11.20
  -5   6  -1    3.10    0.70
   5  -6   1    3.40    0.70
  -6   6  -1   96.29    3.30
   6  -6   1  112.39    3.40
  -7   6  -1   10.50    1.30
   7  -6   1   13.30    1.30
  -8   6  -1   56.79    2.70
   8  -6   1   58.39    2.50
  -9   6  -1  140.79    4.60
   9  -6   1  137.19    4.30
 -10   6  -1   51.09    2.90
  10  -6   1   53.69    2.60
 -11   6  -1   80.69    3.70
 -12   6  -1    1.70    1.20
 -13   6  -1   31.40    2.90
  16   5  -1    3.30    1.00
 -16  -5   1    0.80    1.20
  15   5  -1   12.50    1.40
 -15  -5   1   11.50    1.80
  14   5  -1   15.90    1.50
 -14  -5   1   13.10    1.80
  13   5  -1   20.10    1.50
 -13  -5   1   16.00    1.90
  12   5  -1    0.00    0.60
 -12  -5   1   -0.50    0.70
  11   5  -1  114.89    3.20
 -11  -5   1  120.89    4.00
  10   5  -1   67.99    2.20
 -10  -5   1   65.59    2.70
   9   5  -1  456.45    8.80
  -9  -5   1  446.96    9.50
   8   5  -1  198.38    4.40
  -8  -5   1  204.18    5.00
   7   5  -1   81.29    2.20
  -7  -5   1   85.49    2.60
   6   5  -1   51.79    1.50
  -6  -5   1   51.19    1.90
   5   5  -1  191.38    3.90
  -5  -5   1  183.98    4.20
  -5  -5   1  194.18    3.50
   4   5  -1  559.74   10.10
  -4  -5   1  555.14   10.50
  -4  -5   1  565.84    9.90
   3   5  -1   95.89    2.10
  -3  -5   1   99.09    2.40
  -3  -5   1  103.29    2.10
   2   5  -1    8.40    0.40
  -2  -5   1    7.10    0.40
   1   5  -1    5.40    0.30
  -1  -5   1    5.10    0.50
  -1  -5   1    4.50    0.40
   0   5  -1    7.60    0.20
   0   5  -1    8.10    0.60
   0  -5   1    7.60    0.60
  -1   5  -1  711.33   12.90
   1  -5   1  690.13   12.80
  -2   5  -1 2192.08   38.10
   2  -5   1 2161.68   38.00
  -3   5  -1  130.29    3.30
   3  -5   1  130.19    3.30
  -4   5  -1    4.40    0.70
   4  -5   1    3.50    0.60
   4  -5   1    4.30    0.30
  -5   5  -1  687.03   13.40
   5  -5   1  692.93   13.30
   5  -5   1  704.33   12.10
  -6   5  -1  507.15   10.40
   6  -5   1  512.45   10.30
  -7   5  -1    3.40    0.90
   7  -5   1    4.20    0.80
  -8   5  -1  360.96    8.30
   8  -5   1  366.56    8.10
  -9   5  -1    0.60    0.70
   9  -5   1    0.20    0.50
 -10   5  -1    6.10    1.20
  10  -5   1    2.40    0.80
 -11   5  -1   21.90    2.20
 -12   5  -1   79.69    3.80
 -13   5  -1   11.60    1.90
 -14   5  -1   37.30    3.50
  16   4  -1    0.40    0.80
 -16  -4   1    0.40    1.20
  15   4  -1    9.70    1.20
 -15  -4   1    8.90    1.70
  14   4  -1    3.50    0.90
 -14  -4   1    2.90    1.20
  13   4  -1  105.29    3.20
 -13  -4   1  105.89    4.10
  12   4  -1   30.60    1.60
 -12  -4   1   30.80    2.20
  11   4  -1  211.28    4.90
 -11  -4   1  210.98    5.70
  10   4  -1  109.49    3.00
 -10  -4   1  110.29    3.60
   9   4  -1 1589.74   28.00
  -9  -4   1 1568.44   28.80
   8   4  -1  375.36    7.40
  -8  -4   1  384.56    8.10
   7   4  -1  116.99    2.80
  -7  -4   1  120.99    3.30
   6   4  -1   10.30    0.60
  -6  -4   1    9.10    0.80
   5   4  -1  461.15    8.40
  -5  -4   1  458.15    8.90
   4   4  -1   96.49    2.10
  -4  -4   1  100.59    1.90
  -4  -4   1   92.69    2.40
   3   4  -1  142.79    2.80
  -3  -4   1  142.49    3.10
  -3  -4   1  143.29    2.70
   2   4  -1  707.63   12.10
  -2  -4   1  672.83   12.20
  -2  -4   1  706.23   12.50
   1   4  -1 1251.47   21.30
  -1  -4   1 1217.38   21.60
  -1  -4   1 1255.97   21.70
   0  -4   1   91.49    2.20
   0  -4   1   94.89    2.20
  -1   4  -1   62.89    1.70
   1  -4   1   63.09    1.70
  -2   4  -1   15.20    0.80
   2  -4   1   14.30    0.80
  -3   4  -1  300.17    6.10
   3  -4   1  301.67    5.20
   3  -4   1  292.17    6.00
  -4   4  -1  855.41   15.70
   4  -4   1  834.12   15.60
   4  -4   1  853.21   14.70
  -5   4  -1 2653.73   46.80
   5  -4   1 2652.33   46.70
   5  -4   1 2703.43   45.70
  -6   4  -1   30.30    1.60
   6  -4   1   30.50    1.00
   6  -4   1   31.30    1.50
  -7   4  -1  340.47    7.70
   7  -4   1  348.27    7.40
   7  -4   1  343.47    6.50
  -8   4  -1   23.20    1.70
   8  -4   1   21.00    1.40
  -9   4  -1   34.80    2.10
   9  -4   1   30.90    1.80
 -10   4  -1    3.60    1.00
  10  -4   1    4.10    0.90
 -11   4  -1   47.50    2.80
 -12   4  -1   -0.20    1.00
 -13   4  -1    0.20    1.10
 -14   4  -1   20.00    2.40
  16   3  -1   19.70    1.70
 -16  -3   1   22.40    2.50
  15   3  -1   -0.10    0.70
 -15  -3   1   -0.80    1.10
  14   3  -1   96.29    3.20
 -14  -3   1   93.19    4.10
  13   3  -1   28.20    1.70
 -13  -3   1   26.90    2.30
  12   3  -1    8.50    1.00
 -12  -3   1    9.60    1.40
  11   3  -1   31.70    1.50
 -11  -3   1   30.60    2.10
  10   3  -1  134.29    3.40
 -10  -3   1  130.09    4.00
   9   3  -1  233.58    5.00
  -9  -3   1  236.58    5.80
   8   3  -1   66.19    1.90
  -8  -3   1   65.69    2.40
   7   3  -1   29.50    1.10
  -7  -3   1   26.30    1.40
   6   3  -1  646.04   11.80
  -6  -3   1  663.03   12.40
   5   3  -1  259.47    4.90
  -5  -3   1  245.58    5.30
   4   3  -1  572.54   10.10
  -4  -3   1  561.94   10.50
   3   3  -1 1442.16   24.80
  -3  -3   1 1438.16   25.10
   2   3  -1 5040.10   86.89
  -2  -3   1 5026.20   87.99
  -2  -3   1 5004.90   86.69
   1   3  -1 2820.32   48.50
  -1  -3   1 2771.62   49.10
  -1  -3   1 2821.82   49.10
   0  -3   1   83.69    1.90
   0  -3   1   87.89    1.90
  -1   3  -1   36.90    1.10
   1  -3   1   40.10    1.20
  -2   3  -1    9.90    0.60
   2  -3   1    9.10    0.60
  -3   3  -1  320.07    6.30
   3  -3   1  322.77    6.30
   3  -3   1  320.27    5.70
  -4   3  -1  783.52   14.40
   4  -3   1  768.02   14.20
   4  -3   1  784.82   13.50
  -5   3  -1  291.07    6.20
   5  -3   1  287.57    5.30
   5  -3   1  288.67    6.00
  -6   3  -1  331.17    7.10
   6  -3   1  328.97    6.90
   6  -3   1  330.27    6.10
  -7   3  -1  509.35   10.30
   7  -3   1  498.85   10.00
   7  -3   1  502.45    9.20
  -8   3  -1  285.77    6.80
   8  -3   1  296.87    6.50
   8  -3   1  303.17    5.80
  -9   3  -1  165.38    4.70
   9  -3   1  162.88    4.30
 -10   3  -1   31.50    2.10
  10  -3   1   27.60    1.60
 -11   3  -1    6.40    1.30
 -12   3  -1   15.40    1.90
 -13   3  -1   15.40    2.00
 -14   3  -1    6.30    1.60
 -16  -2   1    7.10    2.00
  15   2  -1   64.99    2.70
 -15  -2   1   62.09    3.60
  14   2  -1    4.40    0.90
 -14  -2   1    4.10    1.30
  13   2  -1  108.59    3.30
 -13  -2   1  112.49    4.30
  12   2  -1    9.70    1.00
 -12  -2   1    7.90    1.30
  11   2  -1  437.56    8.70
 -11  -2   1  432.26    9.80
  10   2  -1   12.40    1.00
 -10  -2   1   11.80    1.40
   9   2  -1   35.20    1.40
  -9  -2   1   35.30    1.80
   8   2  -1   16.70    1.00
  -8  -2   1   16.10    1.20
   7   2  -1   57.19    1.40
   7   2  -1   60.29    1.70
  -7  -2   1   59.89    2.10
   6   2  -1  398.66    7.20
   6   2  -1  400.96    7.60
  -6  -2   1  413.96    8.10
   5   2  -1 3560.14   62.09
  -5  -2   1 3570.44   61.49
   4   2  -1   26.80    0.80
  -4  -2   1   27.40    1.00
   3   2  -1  965.30   16.50
  -3  -2   1  935.11   16.80
  -2  -2   1   15.10    0.60
   1   2  -1   83.79    1.60
  -1  -2   1   83.99    1.80
   0  -2   1 1069.29   19.20
   0  -2   1 1106.39   18.80
  -1   2  -1   86.79    1.90
  -2   2  -1  188.68    3.70
   2  -2   1  180.68    3.70
   2  -2   1  177.98    3.20
  -3   2  -1  421.66    7.90
   3  -2   1  414.26    7.80
   3  -2   1  416.36    7.30
  -4   2  -1  236.68    4.90
   4  -2   1  227.18    4.70
   4  -2   1  229.28    4.30
  -5   2  -1  245.78    5.20
   5  -2   1  238.78    5.10
   5  -2   1  238.68    4.50
  -6   2  -1  331.47    6.80
   6  -2   1  317.17    6.00
   6  -2   1  310.87    6.50
  -7   2  -1   27.30    1.50
   7  -2   1   25.30    1.30
  -8   2  -1  106.89    3.30
   8  -2   1  104.79    3.00
  -9   2  -1   35.20    2.00
   9  -2   1   34.70    1.60
 -10   2  -1   23.20    1.80
  10  -2   1   21.90    1.70
 -11   2  -1   16.30    1.80
 -12   2  -1   60.69    3.10
 -13   2  -1    8.60    1.60
 -14   2  -1   19.40    2.30
 -15   2  -1    8.50    1.80
 -15  -1   1   35.20    3.00
  14   1  -1    5.20    1.00
 -14  -1   1    6.20    1.50
  13   1  -1   70.79    2.50
 -13  -1   1   66.99    3.30
  12   1  -1   80.69    2.60
 -12  -1   1   74.59    3.30
  11   1  -1   72.59    2.30
 -11  -1   1   68.39    3.00
  10   1  -1    0.90    0.50
 -10  -1   1    0.50    0.60
   9   1  -1  403.76    7.80
  -9  -1   1  389.26    8.60
   8   1  -1   92.59    2.40
   8   1  -1   90.09    2.30
  -8  -1   1   91.29    2.90
   7   1  -1  739.33   13.20
   7   1  -1  733.73   13.40
  -7  -1   1  747.73   14.10
   6   1  -1  940.11   16.60
   6   1  -1  944.01   16.40
  -6  -1   1  928.81   17.20
   5   1  -1   40.00    1.00
   5   1  -1   40.80    1.20
  -5  -1   1   39.70    1.40
   4   1  -1  110.29    2.30
   4   1  -1  110.59    2.10
  -4  -1   1  108.19    2.60
   3   1  -1  654.63   11.50
  -3  -1   1  654.33   11.70
  -2  -1   1  202.38    3.90
   1   1  -1 3488.65   60.99
  -1  -1   1 3576.24   61.49
   0  -1   1   27.70    0.70
  -1   1  -1 9999.00  162.68
   1  -1   1 8912.41  162.48
  -2   1  -1 2557.44   44.10
   2  -1   1 2451.85   44.00
   2  -1   1 2485.75   42.80
  -3   1  -1  158.78    3.40
   3  -1   1  168.98    3.40
  -4   1  -1  199.58    4.30
   4  -1   1  206.18    4.10
  -5   1  -1  267.17    5.40
   5  -1   1  230.38    4.70
   5  -1   1  264.97    5.20
  -6   1  -1  464.05    9.20
   6  -1   1  468.55    8.50
   6  -1   1  474.55    8.90
  -7   1  -1  431.76    8.80
   7  -1   1  430.26    8.50
   7  -1   1  439.16    8.10
  -8   1  -1   22.20    1.40
   8  -1   1   24.00    1.20
   8  -1   1   23.10    1.00
  -9   1  -1   65.19    2.60
   9  -1   1   68.99    2.00
   9  -1   1   66.69    2.20
 -10   1  -1    1.70    0.80
  10  -1   1    2.70    0.50
 -11   1  -1  219.98    6.10
  11  -1   1  232.88    5.00
 -12   1  -1   54.69    2.90
 -13   1  -1    1.90    1.10
 -14   1  -1   -0.50    1.00
 -15   1  -1    3.50    1.50
 -15   0   1   89.99    4.30
 -14   0   1   21.40    2.30
  13   0  -1    3.90    0.90
 -13   0   1    2.70    1.20
  12   0  -1    4.70    0.80
 -12   0   1    5.00    1.20
  11   0  -1   19.20    1.20
 -11   0   1   16.70    1.70
  10   0  -1   51.49    1.80
 -10   0   1   48.80    2.40
   9   0  -1   22.50    1.10
  -9   0   1   22.50    1.60
   8   0  -1  762.82   13.70
   8   0  -1  739.03   13.70
  -8   0   1  756.32   14.60
   7   0  -1  227.88    4.70
   7   0  -1  238.28    4.70
  -7   0   1  227.18    5.30
   6   0  -1   34.00    1.10
   6   0  -1   35.00    1.10
  -6   0   1   33.20    1.50
   5   0  -1  427.46    7.80
   5   0  -1  427.76    7.80
  -5   0   1  431.06    8.30
   4   0  -1  601.44   10.50
   4   0  -1  589.44   10.50
  -4   0   1  583.94   10.90
   3   0  -1 1489.55   26.00
   3   0  -1 1483.55   25.60
  -3   0   1 1494.45   25.90
   2   0  -1   63.19    1.30
   2   0  -1   63.39    1.30
  -2   0   1   63.39    1.50
  -1   0   1   92.69    1.80
  -1   0   1   95.39    1.80
   1   0   1   28.20    0.70
  -2   0  -1 1073.19   18.40
   2   0   1 1060.19   18.30
   2   0   1 1061.49   18.40
  -3   0  -1  128.29    2.70
   3   0   1  132.49    2.60
   3   0   1  128.49    2.50
  -4   0  -1  232.28    4.70
   4   0   1  236.88    4.40
   4   0   1  240.08    4.60
  -5   0  -1    2.60    0.40
   5   0   1    1.80    0.30
   5   0   1    2.10    0.30
  -6   0  -1   85.49    2.40
   6   0   1   82.19    2.10
   6   0   1   80.69    1.90
  -7   0  -1  170.68    4.10
   7   0   1  164.08    3.50
   7   0   1  160.28    3.70
  -8   0  -1  232.68    5.50
   8   0   1  231.08    4.70
   8   0   1  225.48    4.90
  -9   0  -1  108.49    3.50
   9   0   1  113.19    3.00
   9   0   1  117.39    2.80
 -10   0  -1   20.80    1.60
  10   0   1   23.60    1.20
 -11   0  -1   22.00    1.80
  11   0   1   23.00    1.30
 -12   0  -1   20.20    1.90
  12   0   1   21.80    1.30
 -13   0  -1    1.70    1.00
 -14   0  -1   27.10    2.50
 -15   0  -1   39.00    3.00
 -15   1   1   33.80    3.00
 -14   1   1  127.69    5.00
 -13   1   1    6.50    1.40
 -12   1   1    4.30    1.20
  11  -1  -1  140.59    3.50
 -11   1   1  139.19    4.60
  10  -1  -1    0.90    0.40
 -10   1   1    1.30    0.70
   9  -1  -1  256.57    5.30
  -9   1   1  256.87    6.30
   8  -1  -1   53.79    1.80
   8  -1  -1   53.49    1.70
  -8   1   1   56.49    2.30
   7  -1  -1    2.80    0.40
   7  -1  -1    1.90    0.40
  -7   1   1    1.90    0.60
   6  -1  -1   90.49    2.30
   6  -1  -1   91.89    2.10
  -6   1   1   89.59    2.70
   5  -1  -1  488.95    8.80
   5  -1  -1  484.05    9.00
  -5   1   1  482.65    9.40
   4  -1  -1    7.00    0.40
   4  -1  -1    6.50    0.50
  -4   1   1    7.40    0.60
   3  -1  -1  343.47    6.10
   3  -1  -1  340.97    6.20
  -3   1   1  334.37    6.50
   2  -1  -1  264.17    4.90
   2  -1  -1  282.17    5.00
  -2   1   1  279.57    5.20
   1  -1  -1 2185.48   38.30
  -1   1   1 2171.18   37.90
  -1   1   1 2216.28   38.40
   1   1   1  446.56    7.70
  -2  -1  -1 2492.35   42.80
   2   1   1 2434.06   42.70
   2   1   1 2419.06   42.50
  -3  -1  -1 1288.97   22.10
   3   1   1 1262.27   22.10
   3   1   1 1256.97   21.80
  -4  -1  -1  190.78    3.90
   4   1   1  186.88    3.70
   4   1   1  191.58    3.60
  -5  -1  -1   39.50    1.40
   5   1   1   39.30    1.10
   5   1   1   38.30    1.10
  -6  -1  -1 1032.00   18.40
   6   1   1 1014.30   17.90
   6   1   1 1004.50   17.90
  -7  -1  -1  529.35   10.30
   7   1   1  522.55    9.60
   7   1   1  522.65    9.70
  -8  -1  -1  146.59    3.90
   8   1   1  147.49    3.30
   8   1   1  147.29    3.40
  -9  -1  -1   16.10    1.30
   9   1   1   16.70    1.00
   9   1   1   17.00    1.00
 -10  -1  -1    2.40    0.80
  10   1   1    1.50    0.50
 -11  -1  -1    6.80    1.10
  11   1   1    8.00    0.80
 -12  -1  -1   46.10    2.60
  12   1   1   49.90    2.00
 -13  -1  -1    2.80    1.10
  13   1   1    3.00    0.80
 -14  -1  -1    8.50    1.60
 -15  -1  -1    1.90    1.30
 -16  -1  -1    2.70    1.40
 -14   2   1   77.99    4.00
 -13   2   1   24.30    2.40
 -12   2   1  102.29    4.10
 -11   2   1    3.00    1.00
  10  -2  -1    0.20    0.40
 -10   2   1    0.90    0.70
   9  -2  -1    6.60    0.70
   9  -2  -1    6.80    0.90
  -9   2   1    7.10    1.10
   8  -2  -1  324.27    6.80
   8  -2  -1  331.07    6.40
  -8   2   1  325.67    7.40
   7  -2  -1  453.15    8.30
   7  -2  -1  444.66    8.70
  -7   2   1  440.96    9.20
   6  -2  -1    3.10    0.50
   6  -2  -1    0.70    0.30
  -6   2   1    1.30    0.50
   5  -2  -1 1022.70   18.30
  -5   2   1 1030.40   18.70
   4  -2  -1  166.38    3.50
  -4   2   1  161.28    3.70
   3  -2  -1    3.90    0.30
  -3   2   1    5.60    0.50
   2  -2  -1   20.50    0.60
   2  -2  -1   22.20    0.80
  -2   2   1   20.60    0.80
   1  -2  -1  481.05    8.70
  -1   2   1  497.95    8.70
  -1   2   1  480.75    8.40
   0  -2  -1    6.80    0.30
   0   2   1    8.10    0.30
  -1  -2  -1  115.89    2.20
  -1  -2  -1  115.89    2.20
   1   2   1  115.29    2.10
  -2  -2  -1   39.10    0.90
   2   2   1   36.50    0.90
  -3  -2  -1 1381.06   23.70
  -3  -2  -1 1381.26   23.80
  -3  -2  -1 1393.26   24.00
   3   2   1 1374.86   23.80
  -4  -2  -1  510.55    9.30
   4   2   1  499.55    9.00
   4   2   1  513.05    9.00
  -5  -2  -1 1595.14   27.90
   5   2   1 1587.64   27.50
   5   2   1 1586.44   27.50
  -6  -2  -1  108.49    2.80
   6   2   1  103.19    2.40
   6   2   1  106.79    2.30
  -7  -2  -1  137.09    3.50
   7   2   1  136.79    3.10
   7   2   1  138.49    3.00
  -8  -2  -1  514.35   10.10
   8   2   1  504.25    9.40
   8   2   1  496.25    9.30
  -9  -2  -1    9.50    1.10
   9   2   1    9.90    0.80
 -10  -2  -1    4.50    0.90
  10   2   1    4.90    0.70
 -11  -2  -1  102.09    3.60
  11   2   1  110.29    3.00
 -12  -2  -1   14.80    1.70
  12   2   1   15.50    1.20
 -13  -2  -1   25.30    2.20
  13   2   1   25.80    1.60
 -14  -2  -1   25.40    2.40
  14   2   1   27.10    1.70
 -15  -2  -1  302.17    8.30
  15   2   1  291.57    7.90
 -16  -2  -1    0.80    1.20
 -14   3   1  104.89    4.70
 -13   3   1    8.00    1.70
 -12   3   1   49.80    3.00
 -11   3   1   15.50    1.80
 -10   3   1   32.70    2.20
   9  -3  -1  247.38    5.70
  -9   3   1  249.88    6.40
   8  -3  -1   10.40    1.00
   8  -3  -1    6.60    0.60
  -8   3   1    9.60    1.20
   7  -3  -1  166.68    3.50
   7  -3  -1  171.28    4.10
  -7   3   1  165.88    4.40
   6  -3  -1  858.21   15.70
   6  -3  -1  860.61   15.10
  -6   3   1  847.22   16.10
   5  -3  -1  282.47    5.80
   5  -3  -1  282.27    5.30
  -5   3   1  277.87    6.10
   4  -3  -1  598.54   11.20
   4  -3  -1  624.74   10.70
  -4   3   1  594.64   11.40
   3  -3  -1  224.88    4.10
   3  -3  -1  217.58    4.50
  -3   3   1  224.98    4.70
   2  -3  -1  176.78    3.70
  -2   3   1  182.48    3.80
  -2   3   1  177.68    3.30
   1  -3  -1 1024.10   18.20
  -1   3   1 1024.90   17.80
  -1   3   1 1064.09   18.20
   0  -3  -1 6192.98  108.39
   0   3   1 6226.68  106.69
   0   3   1 6299.27  108.39
  -1  -3  -1 1863.81   32.70
  -1  -3  -1 1845.12   32.00
   1   3   1 1863.81   32.20
  -2  -3  -1  744.33   13.00
   2   3   1  734.23   12.80
  -3  -3  -1  333.87    6.20
  -3  -3  -1  342.17    6.00
   3   3   1  335.37    6.10
  -4  -3  -1   93.69    2.20
  -4  -3  -1   90.79    1.90
   4   3   1   92.19    2.00
  -5  -3  -1    1.50    0.30
  -5  -3  -1    2.30    0.20
  -5  -3  -1    2.10    0.30
   5   3   1    1.80    0.30
  -6  -3  -1  223.38    4.00
  -6  -3  -1  211.38    4.10
  -6  -3  -1  216.98    4.70
   6   3   1  212.28    4.30
  -7  -3  -1   17.10    1.10
   7   3   1   17.10    0.80
  -8  -3  -1   40.50    1.80
   8   3   1   43.10    1.30
   8   3   1   41.70    1.40
  -9  -3  -1  136.79    3.80
   9   3   1  129.99    3.20
 -10  -3  -1   31.90    1.90
  10   3   1   35.80    1.50
 -11  -3  -1   64.79    2.80
  11   3   1   64.19    2.20
 -12  -3  -1   21.80    1.90
  12   3   1   25.70    1.50
 -13  -3  -1  104.99    4.00
  13   3   1  104.99    3.20
 -14  -3  -1   42.10    2.80
  14   3   1   44.00    2.10
 -15  -3  -1    1.80    1.20
  15   3   1    0.10    0.80
 -16  -3  -1   17.80    2.20
  16   3   1   18.00    1.80
 -14   4   1   36.60    3.20
 -13   4   1   11.80    1.90
 -12   4   1    1.80    1.10
 -11   4   1  214.08    6.30
 -10   4   1   -0.90    0.70
   9  -4  -1   67.79    2.50
  -9   4   1   68.69    2.90
   8  -4  -1    1.00    0.50
  -8   4   1    1.60    0.70
   7  -4  -1   29.50    1.50
   7  -4  -1   30.30    1.10
  -7   4   1   31.80    1.80
   6  -4  -1  230.88    4.50
   6  -4  -1  235.78    5.20
  -6   4   1  225.48    5.50
   5  -4  -1  946.51   16.40
   5  -4  -1  937.61   17.10
  -5   4   1  922.61   17.40
   4  -4  -1    1.20    0.40
   4  -4  -1    1.00    0.20
  -4   4   1    1.10    0.40
   3  -4  -1  399.96    7.80
   3  -4  -1  408.76    7.10
  -3   4   1  401.66    7.90
   2  -4  -1   53.19    1.60
  -2   4   1   53.29    1.10
  -2   4   1   50.49    1.60
   1  -4  -1  597.64   10.90
  -1   4   1  607.64   11.00
  -1   4   1  595.64   10.40
   0   4   1  160.48    2.90
   0   4   1  165.08    3.30
  -1  -4  -1 2442.36   43.00
  -1  -4  -1 2437.96   43.10
   1   4   1 2483.95   42.40
  -2  -4  -1 1645.24   28.30
  -2  -4  -1 1640.04   28.70
   2   4   1 1626.24   28.60
  -3  -4  -1    1.70    0.30
  -3  -4  -1    1.90    0.20
   3   4   1    1.20    0.20
  -4  -4  -1   38.50    1.20
  -4  -4  -1   39.40    1.00
   4   4   1   40.40    1.10
  -5  -4  -1  109.69    2.70
  -5  -4  -1  115.79    2.30
   5   4   1  111.29    2.50
  -6  -4  -1  323.87    5.80
  -6  -4  -1  309.57    6.40
   6   4   1  312.57    6.00
  -7  -4  -1  276.47    5.10
  -7  -4  -1  273.17    5.80
   7   4   1  266.57    5.40
  -8  -4  -1  212.78    4.20
  -8  -4  -1  205.48    4.90
   8   4   1  197.38    4.30
  -9  -4  -1    1.90    0.60
   9   4   1    0.40    0.40
 -10  -4  -1    7.90    1.10
  10   4   1    8.20    0.80
 -11  -4  -1  560.44   11.80
  11   4   1  570.94   11.00
 -12  -4  -1    6.10    1.20
  12   4   1    5.80    0.90
 -13  -4  -1   26.90    2.20
  13   4   1   24.80    1.60
 -14  -4  -1    9.70    1.60
  14   4   1    9.80    1.20
 -15  -4  -1   16.00    2.00
  15   4   1   15.80    1.50
 -16  -4  -1   21.60    2.40
  16   4   1   20.40    1.80
  17   4   1    2.30    1.30
 -13   5   1  197.18    6.60
 -12   5   1    3.00    1.30
 -11   5   1   34.20    2.60
 -10   5   1   17.20    1.80
   9  -5  -1   25.70    1.70
  -9   5   1   30.10    2.10
   8  -5  -1  292.67    6.70
  -8   5   1  284.17    7.00
   7  -5  -1   25.40    1.50
  -7   5   1   24.40    1.60
   6  -5  -1  340.17    7.40
   6  -5  -1  348.87    6.50
  -6   5   1  356.46    7.70
   5  -5  -1  193.88    3.80
   5  -5  -1  197.78    4.60
  -5   5   1  197.68    4.80
   4  -5  -1  457.45    9.00
   4  -5  -1  459.15    8.10
  -4   5   1  457.55    9.20
   3  -5  -1 1110.19   19.00
   3  -5  -1 1111.89   19.90
  -3   5   1 1097.49   20.00
   2  -5  -1  364.46    7.30
  -2   5   1  373.26    6.50
  -2   5   1  378.86    7.40
   1  -5  -1  115.29    2.80
  -1   5   1  119.39    2.80
  -1   5   1  118.89    2.20
   0  -5  -1   32.70    1.10
   0   5   1   33.60    0.70
   0   5   1   31.00    1.10
  -1  -5  -1   23.00    0.90
  -1  -5  -1   25.30    0.90
   1   5   1   23.80    0.60
  -2  -5  -1    0.70    0.20
  -2  -5  -1    0.40    0.20
   2   5   1    1.10    0.20
  -3  -5  -1   10.40    0.60
   3   5   1   10.20    0.50
  -4  -5  -1  194.98    3.80
  -4  -5  -1  198.48    4.10
   4   5   1  189.88    3.80
  -5  -5  -1  173.08    3.80
  -5  -5  -1  170.68    3.30
   5   5   1  171.38    3.50
  -6  -5  -1    2.70    0.30
  -6  -5  -1    2.60    0.50
   6   5   1    2.90    0.40
  -7  -5  -1    2.40    0.50
  -7  -5  -1    2.60    0.30
   7   5   1    1.70    0.40
  -8  -5  -1   64.99    2.30
   8   5   1   65.29    1.90
  -9  -5  -1  951.00   17.90
   9   5   1  945.31   17.20
 -10  -5  -1   92.79    3.10
  10   5   1   87.29    2.60
 -11  -5  -1  148.89    4.40
  11   5   1  143.79    3.70
 -12  -5  -1    2.10    0.90
  12   5   1    2.00    0.70
 -13  -5  -1   34.80    2.40
  13   5   1   34.90    1.80
 -14  -5  -1    1.60    1.00
  14   5   1    0.20    0.70
 -15  -5  -1   16.10    2.00
  15   5   1   16.60    1.50
 -16  -5  -1    1.60    1.20
  16   5   1    2.50    0.90
  17   5   1    7.50    1.30
 -13   6   1   41.20    3.20
 -12   6   1   55.69    3.40
 -11   6   1   32.90    2.60
 -10   6   1  220.18    6.40
   9  -6  -1  148.79    4.50
  -9   6   1  157.28    4.90
   8  -6  -1   22.00    1.60
  -8   6   1   29.30    2.00
   7  -6  -1   20.20    1.40
  -7   6   1   23.00    1.70
   6  -6  -1  270.97    6.30
  -6   6   1  274.87    6.50
   5  -6  -1   30.50    1.60
  -5   6   1   33.20    1.70
   4  -6  -1  195.38    4.60
   4  -6  -1  192.68    3.50
  -4   6   1  181.78    4.60
   3  -6  -1   65.29    1.30
   3  -6  -1   66.99    2.10
  -3   6   1   60.09    2.10
   2  -6  -1  438.66    8.50
  -2   6   1  421.96    8.50
   1  -6  -1    1.70    0.40
  -1   6   1    2.70    0.50
   0  -6  -1  296.77    5.90
   0   6   1  293.17    5.90
   0   6   1  298.27    5.20
  -1  -6  -1    6.80    0.50
  -1  -6  -1    6.00    0.50
   1   6   1    7.00    0.30
  -2  -6  -1 1896.01   34.00
  -2  -6  -1 2009.90   34.00
   2   6   1 1964.30   33.60
  -3  -6  -1    2.80    0.40
  -3  -6  -1    3.70    0.40
   3   6   1    2.90    0.30
  -4  -6  -1   30.40    1.20
  -4  -6  -1   28.70    1.00
   4   6   1   29.50    0.90
  -5  -6  -1    5.30    0.60
  -5  -6  -1    6.60    0.40
   5   6   1    5.70    0.50
  -6  -6  -1  294.37    6.20
  -6  -6  -1  300.77    5.50
   6   6   1  295.57    5.80
  -7  -6  -1  105.09    2.90
  -7  -6  -1  102.29    2.20
   7   6   1  105.79    2.60
  -8  -6  -1  184.28    4.50
   8   6   1  171.28    3.90
  -9  -6  -1   17.90    1.40
   9   6   1   17.90    1.10
 -10  -6  -1   60.89    2.50
  10   6   1   57.29    2.00
 -11  -6  -1  161.98    4.70
  11   6   1  162.88    4.00
 -12  -6  -1   94.69    3.50
  12   6   1   90.49    2.90
 -13  -6  -1   55.39    2.80
  13   6   1   55.29    2.30
 -14  -6  -1   97.49    4.00
  14   6   1  100.09    3.30
 -15  -6  -1    1.90    1.20
  15   6   1    1.10    0.80
 -16  -6  -1    1.10    1.10
  16   6   1    0.20    0.80
 -17  -6  -1    2.40    1.60
  17   6   1    4.20    1.10
 -12   7   1   20.20    2.30
 -11   7   1   45.90    3.00
 -10   7   1    7.30    1.50
   9  -7  -1    1.10    0.80
  -9   7   1    0.00    0.90
   8  -7  -1    0.70    0.70
  -8   7   1   -0.60    0.70
   7  -7  -1  148.69    4.30
  -7   7   1  150.38    4.60
   6  -7  -1    9.50    1.10
  -6   7   1    8.10    1.10
   5  -7  -1  191.38    4.90
  -5   7   1  206.88    5.20
   4  -7  -1   32.00    1.60
  -4   7   1   30.80    1.70
   3  -7  -1   38.40    1.70
  -3   7   1   42.30    1.80
   2  -7  -1    6.80    0.70
  -2   7   1    6.00    0.80
   1  -7  -1  916.71   17.00
  -1   7   1  939.51   17.10
   0  -7  -1  347.97    7.00
   0   7   1  355.86    7.10
   0   7   1  344.27    6.10
  -1  -7  -1 1484.45   26.60
   1   7   1 1496.25   26.70
   1   7   1 1538.35   25.90
  -2  -7  -1  209.68    4.40
  -2  -7  -1  205.18    4.40
   2   7   1  208.28    3.90
  -3  -7  -1  571.94   10.60
  -3  -7  -1  573.34   10.50
   3   7   1  567.84   10.20
  -4  -7  -1  532.15   10.10
   4   7   1  534.65    9.60
  -5  -7  -1 1328.07   23.00
  -5  -7  -1 1302.77   23.40
   5   7   1 1305.57   23.00
  -6  -7  -1    6.90    0.50
  -6  -7  -1    8.10    0.80
   6   7   1    7.10    0.60
  -7  -7  -1  324.17    6.80
  -7  -7  -1  323.67    6.00
   7   7   1  320.97    6.40
  -8  -7  -1   99.89    3.00
   8   7   1  101.89    2.60
  -9  -7  -1   78.89    2.80
   9   7   1   81.19    2.40
 -10  -7  -1   86.29    3.10
  10   7   1   87.79    2.60
 -11  -7  -1   92.59    3.30
  11   7   1   93.99    2.80
 -12  -7  -1  152.58    4.70
  12   7   1  158.58    4.10
 -13  -7  -1   40.30    2.50
  13   7   1   36.20    1.90
 -14  -7  -1   19.80    2.10
  14   7   1   15.10    1.40
 -15  -7  -1    4.50    1.30
  15   7   1    3.30    1.00
 -16  -7  -1   18.20    2.20
  16   7   1   19.90    1.80
 -17  -7  -1    2.40    1.30
  17   7   1    0.10    0.90
 -12   8   1    2.40    1.40
 -11   8   1    5.70    1.60
  10  -8  -1   15.20    1.90
 -10   8   1   14.90    1.90
   9  -8  -1  137.79    4.60
  -9   8   1  142.49    4.90
   8  -8  -1  112.69    3.90
  -8   8   1  115.29    4.20
   7  -8  -1   87.39    3.20
  -7   8   1   83.89    3.40
   6  -8  -1  108.59    3.60
  -6   8   1  122.19    3.90
   5  -8  -1   11.00    1.20
  -5   8   1   12.80    1.40
   4  -8  -1    8.50    1.10
  -4   8   1    6.10    1.00
   3  -8  -1  200.68    4.90
  -3   8   1  193.68    4.90
   2  -8  -1   86.09    2.70
  -2   8   1   85.49    2.70
   1  -8  -1    2.50    0.50
  -1   8   1    3.90    0.60
   0  -8  -1  111.19    3.00
   0   8   1  114.79    2.20
   0   8   1  116.49    3.10
  -1  -8  -1  392.36    7.90
   1   8   1  398.16    7.00
   1   8   1  395.86    7.90
  -2  -8  -1   24.90    1.10
  -2  -8  -1   24.90    1.10
   2   8   1   24.20    0.80
  -3  -8  -1  320.77    6.50
  -3  -8  -1  321.97    6.40
   3   8   1  323.97    6.00
  -4  -8  -1    1.90    0.40
  -4  -8  -1    2.60    0.40
   4   8   1    1.40    0.30
  -5  -8  -1 1206.98   21.10
  -5  -8  -1 1188.78   21.50
   5   8   1 1189.28   21.00
  -6  -8  -1   13.20    1.00
  -6  -8  -1   12.10    0.70
   6   8   1   13.60    0.80
  -7  -8  -1    0.40    0.20
  -7  -8  -1    0.60    0.50
   7   8   1    0.80    0.40
  -8  -8  -1    2.30    0.60
   8   8   1    4.00    0.60
  -9  -8  -1  114.49    3.40
   9   8   1  111.49    3.00
 -10  -8  -1  280.67    6.70
  10   8   1  282.67    6.10
 -11  -8  -1   34.70    2.00
  11   8   1   37.90    1.70
 -12  -8  -1    6.90    1.20
  12   8   1    6.50    0.90
 -13  -8  -1   60.49    3.00
  13   8   1   69.09    2.60
 -14  -8  -1   29.50    2.30
  14   8   1   27.80    1.90
 -15  -8  -1   16.40    2.00
  15   8   1   20.40    1.70
 -16  -8  -1    4.30    1.40
  16   8   1    4.70    1.10
 -17  -8  -1   34.90    2.90
  17   8   1   35.10    2.60
 -11   9   1   23.20    2.50
  10  -9  -1    3.80    1.10
 -10   9   1    3.30    1.30
   9  -9  -1   30.50    2.30
  -9   9   1   36.00    2.70
   8  -9  -1    6.70    1.30
  -8   9   1    5.30    1.30
   7  -9  -1   19.20    1.70
  -7   9   1   17.00    1.80
   6  -9  -1   14.90    1.60
  -6   9   1   16.10    1.60
   5  -9  -1   69.89    2.80
  -5   9   1   71.89    2.90
   4  -9  -1    3.80    0.90
  -4   9   1    3.80    0.90
   3  -9  -1   37.10    1.90
  -3   9   1   40.70    2.00
   2  -9  -1  216.38    5.30
  -2   9   1  225.98    5.40
   1  -9  -1   62.59    2.20
  -1   9   1   57.89    2.20
   0  -9  -1  170.78    4.10
   0   9   1  160.18    4.10
  -1  -9  -1    9.50    0.90
   1   9   1    9.60    0.40
   1   9   1    9.30    1.00
  -2  -9  -1  915.11   16.80
  -2  -9  -1  913.31   16.70
   2   9   1  909.21   15.90
  -3  -9  -1    2.20    0.50
  -3  -9  -1    2.10    0.50
   3   9   1    1.20    0.30
  -4  -9  -1  103.49    2.70
  -4  -9  -1  103.49    2.90
   4   9   1  109.09    2.40
  -5  -9  -1  291.87    6.20
   5   9   1  292.07    5.70
  -6  -9  -1  602.24   11.00
  -6  -9  -1  588.34   11.50
   6   9   1  594.54   11.00
  -7  -9  -1    6.20    0.80
  -7  -9  -1    6.30    0.60
   7   9   1    7.10    0.70
  -8  -9  -1  265.57    6.10
   8   9   1  265.17    5.60
  -9  -9  -1   49.70    2.20
   9   9   1   50.09    1.80
 -10  -9  -1    9.90    1.20
  10   9   1    8.70    0.90
 -11  -9  -1   -0.10    0.60
  11   9   1    0.30    0.50
 -12  -9  -1  141.49    4.50
  12   9   1  143.89    3.90
 -13  -9  -1   77.69    3.40
  13   9   1   74.79    2.80
 -14  -9  -1   15.70    1.80
  14   9   1   16.80    1.50
 -15  -9  -1    0.90    1.10
  15   9   1   -0.10    0.80
 -16  -9  -1    6.50    1.50
  16   9   1    4.80    1.10
 -17  -9  -1   41.00    3.10
 -11  10   1   55.59    3.60
  10 -10  -1   75.49    3.60
 -10  10   1   72.69    3.80
   9 -10  -1    0.80    1.00
  -9  10   1    0.40    1.00
   8 -10  -1  117.59    4.30
  -8  10   1  124.59    4.60
   7 -10  -1   22.80    1.90
  -7  10   1   23.70    2.10
   6 -10  -1    6.30    1.20
  -6  10   1    7.20    1.30
   5 -10  -1   87.39    3.30
  -5  10   1   89.29    3.40
   4 -10  -1   40.20    2.20
  -4  10   1   41.20    2.20
   3 -10  -1    4.60    0.90
  -3  10   1    8.60    1.10
   2 -10  -1  122.79    3.70
  -2  10   1  119.79    3.70
   1 -10  -1 1369.86   25.00
  -1  10   1 1355.36   25.00
   0 -10  -1  279.37    6.20
   0  10   1  257.67    6.10
  -1 -10  -1  293.67    6.50
   1  10   1  296.67    5.40
   1  10   1  305.27    6.60
  -2 -10  -1   11.20    1.00
   2  10   1   10.40    1.00
   2  10   1    9.60    0.50
  -3 -10  -1    4.10    0.60
  -3 -10  -1    2.00    0.50
   3  10   1    3.60    0.40
  -4 -10  -1  159.38    3.80
  -4 -10  -1  156.18    3.90
   4  10   1  158.08    3.30
  -5 -10  -1  471.05    9.00
  -5 -10  -1  456.15    9.30
   5  10   1  466.15    8.70
  -6 -10  -1    5.30    0.60
  -6 -10  -1    3.50    0.70
   6  10   1    3.40    0.50
  -7 -10  -1    1.30    0.40
  -7 -10  -1    1.10    0.50
   7  10   1    1.50    0.40
  -8 -10  -1   12.80    1.20
   8  10   1   18.70    1.10
  -9 -10  -1    1.70    0.70
   9  10   1    2.10    0.60
 -10 -10  -1   65.49    2.70
  10  10   1   67.89    2.30
 -11 -10  -1   16.40    1.60
  11  10   1   17.40    1.30
 -12 -10  -1   -0.40    0.70
  12  10   1    0.40    0.60
 -13 -10  -1    8.50    1.40
  13  10   1    9.80    1.20
 -14 -10  -1   10.80    1.60
  14  10   1   10.00    1.30
 -15 -10  -1   23.70    2.30
  15  10   1   26.50    2.00
 -16 -10  -1   46.90    3.10
  16  10   1   50.29    2.60
 -17 -10  -1   68.49    4.00
  10 -11  -1   12.30    1.80
 -10  11   1   12.50    2.10
   9 -11  -1   18.20    2.00
  -9  11   1   18.10    2.20
   8 -11  -1  183.78    5.80
  -8  11   1  187.98    6.00
   7 -11  -1   12.80    1.70
  -7  11   1   12.80    1.80
   6 -11  -1   19.00    1.90
  -6  11   1   22.10    2.00
   5 -11  -1   27.60    2.10
  -5  11   1   29.30    2.20
   4 -11  -1   25.90    1.90
  -4  11   1   26.30    1.90
   3 -11  -1   30.80    1.90
  -3  11   1   31.20    2.00
   2 -11  -1  223.78    5.70
  -2  11   1  212.68    5.70
   1 -11  -1   26.10    1.70
  -1  11   1   23.10    1.70
   0 -11  -1   84.99    2.90
   0  11   1   75.29    2.80
  -1 -11  -1  309.57    6.80
   1  11   1  302.67    6.90
  -2 -11  -1   12.70    1.10
   2  11   1   17.80    1.30
   2  11   1   15.20    0.60
  -3 -11  -1   37.90    1.70
  -3 -11  -1   40.60    1.70
   3  11   1   41.90    1.20
  -4 -11  -1  288.07    6.40
  -4 -11  -1  292.27    6.30
   4  11   1  294.47    5.70
  -5 -11  -1    1.80    0.50
  -5 -11  -1    1.40    0.50
   5  11   1    1.80    0.40
  -6 -11  -1   45.50    1.90
  -6 -11  -1   39.50    1.60
   6  11   1   44.20    1.50
  -7 -11  -1  246.68    5.80
  -7 -11  -1  252.27    5.30
   7  11   1  243.68    5.20
  -8 -11  -1  371.76    8.10
   8  11   1  368.56    7.40
  -9 -11  -1  230.58    5.80
   9  11   1  227.58    5.10
 -10 -11  -1    3.90    0.90
  10  11   1    3.00    0.70
 -11 -11  -1   43.40    2.30
  11  11   1   41.50    1.90
 -12 -11  -1   13.00    1.60
  12  11   1   15.10    1.40
 -13 -11  -1   18.20    1.90
  13  11   1   11.40    1.30
 -14 -11  -1    2.50    1.10
  14  11   1    2.20    0.90
 -15 -11  -1  218.58    6.60
  15  11   1  220.58    5.80
 -16 -11  -1    6.90    1.60
  16  11   1    7.40    1.30
  10 -12  -1   21.50    2.40
   9 -12  -1   14.00    2.00
  -9  12   1   15.40    2.20
   8 -12  -1   99.99    4.20
  -8  12   1   97.49    4.40
   7 -12  -1    0.50    0.90
  -7  12   1    0.80    1.10
   6 -12  -1   46.90    2.80
  -6  12   1   49.40    2.90
   5 -12  -1  136.79    4.60
  -5  12   1  130.39    4.60
   4 -12  -1    3.00    1.00
  -4  12   1    5.40    1.10
   3 -12  -1   75.09    3.20
  -3  12   1   79.29    3.20
   2 -12  -1   68.99    2.90
  -2  12   1   68.29    3.00
   1 -12  -1  215.18    5.60
  -1  12   1  210.38    5.60
   0 -12  -1  173.58    4.80
   0  12   1  174.48    4.80
  -1 -12  -1    3.80    0.80
   1  12   1    4.10    0.90
  -2 -12  -1  298.37    6.80
   2  12   1  309.17    7.10
  -3 -12  -1   90.09    2.90
  -3 -12  -1   88.49    2.90
   3  12   1   91.79    2.10
  -4 -12  -1   86.49    2.80
  -4 -12  -1   85.69    2.70
   4  12   1   84.09    2.10
  -5 -12  -1    0.90    0.50
  -5 -12  -1    0.80    0.50
   5  12   1    1.60    0.40
  -6 -12  -1  324.57    7.20
   6  12   1  320.67    6.40
  -7 -12  -1  239.78    5.30
  -7 -12  -1  233.78    5.70
   7  12   1  238.68    5.10
  -8 -12  -1  151.08    4.30
   8  12   1  154.68    3.70
  -9 -12  -1    2.80    0.80
   9  12   1    2.80    0.70
 -10 -12  -1    3.10    0.90
  10  12   1    1.20    0.60
 -11 -12  -1    3.30    1.00
  11  12   1    4.70    0.90
 -12 -12  -1   22.90    2.00
  12  12   1   21.30    1.60
 -13 -12  -1    6.60    1.30
  13  12   1    8.60    1.10
 -14 -12  -1  114.69    4.40
  14  12   1  116.09    3.80
 -15 -12  -1    0.30    1.10
  15  12   1    2.10    0.90
 -16 -12  -1   51.09    3.20
  16  12   1   53.49    2.80
   9 -13  -1   11.20    1.80
  -9  13   1    9.70    2.30
   8 -13  -1   51.19    3.10
  -8  13   1   45.00    3.20
   7 -13  -1   70.09    3.60
  -7  13   1   64.19    3.60
   6 -13  -1  105.99    4.30
  -6  13   1  103.59    4.30
   5 -13  -1   95.89    4.00
  -5  13   1  101.89    4.10
   4 -13  -1    1.00    0.90
  -4  13   1    0.50    0.90
   3 -13  -1    2.30    0.90
  -3  13   1    0.90    0.90
   2 -13  -1    0.60    0.70
  -2  13   1    2.20    0.90
   1 -13  -1  141.09    4.40
  -1  13   1  146.89    4.60
   0 -13  -1    5.80    1.10
   0  13   1    7.00    1.20
  -1 -13  -1  196.38    5.30
   1  13   1  208.28    5.50
  -2 -13  -1   39.40    2.00
   2  13   1   35.70    2.00
  -3 -13  -1  187.88    4.80
   3  13   1  181.38    5.00
  -4 -13  -1   45.70    2.10
  -4 -13  -1   48.00    2.00
   4  13   1   46.80    1.50
  -5 -13  -1  309.67    7.10
  -5 -13  -1  318.57    7.00
   5  13   1  321.07    6.30
  -6 -13  -1   31.00    1.80
  -6 -13  -1   29.70    1.60
   6  13   1   33.30    1.40
  -7 -13  -1   96.49    3.20
  -7 -13  -1   87.79    3.10
   7  13   1   91.99    2.60
  -8 -13  -1    2.90    0.80
   8  13   1    2.90    0.60
  -9 -13  -1   20.40    1.70
   9  13   1   20.00    1.30
 -10 -13  -1   98.09    3.50
  10  13   1   97.69    3.00
 -11 -13  -1  227.98    6.20
  11  13   1  224.48    5.40
 -12 -13  -1  120.19    4.30
  12  13   1  116.69    3.60
 -13 -13  -1   13.50    1.70
  13  13   1   13.70    1.40
 -14 -13  -1   16.20    1.90
  14  13   1   16.60    1.60
 -15 -13  -1   90.09    4.10
  15  13   1  100.09    3.60
 -16 -13  -1    0.10    1.10
  16  13   1    2.60    1.10
   8 -14  -1   15.10    2.10
  -8  14   1   12.10    2.00
   7 -14  -1    1.80    1.20
  -7  14   1    2.00    1.30
   6 -14  -1    6.60    1.40
  -6  14   1    6.10    1.60
   5 -14  -1   17.90    2.00
  -5  14   1   22.50    2.30
   4 -14  -1   33.70    2.40
  -4  14   1   34.80    2.60
   3 -14  -1    2.20    1.00
  -3  14   1    1.70    1.00
   2 -14  -1  106.39    4.00
  -2  14   1  107.69    4.10
   1 -14  -1    3.10    1.00
  -1  14   1    3.50    1.00
   0 -14  -1   58.89    2.90
   0  14   1   68.19    3.10
  -1 -14  -1   72.99    3.00
   1  14   1   75.19    3.20
  -2 -14  -1  707.73   14.10
   2  14   1  685.03   14.20
  -3 -14  -1   21.00    1.60
   3  14   1   20.80    1.70
  -4 -14  -1   75.49    2.80
  -4 -14  -1   72.19    2.80
  -5 -14  -1   27.30    1.80
  -5 -14  -1   31.60    1.70
  -6 -14  -1   99.79    3.40
  -6 -14  -1  102.19    3.20
   6  14   1  101.69    2.70
  -7 -14  -1   64.89    2.70
   7  14   1   67.69    2.10
  -8 -14  -1  116.09    3.80
   8  14   1  119.79    3.20
  -9 -14  -1  148.09    4.50
   9  14   1  145.69    3.80
 -10 -14  -1    1.00    0.80
  10  14   1    2.60    0.70
 -11 -14  -1   13.20    1.60
  11  14   1   12.60    1.20
 -12 -14  -1   11.20    1.60
  12  14   1   11.20    1.30
 -13 -14  -1   29.30    2.40
  13  14   1   32.30    2.00
 -14 -14  -1    2.00    1.20
  14  14   1    4.90    1.10
 -15 -14  -1  327.87    8.70
  15  14   1  318.97    7.70
 -16 -14  -1   16.30    2.10
   7 -15  -1    4.90    1.50
  -7  15   1    4.50    1.50
   6 -15  -1    8.60    1.70
  -6  15   1    4.10    1.50
   5 -15  -1  161.38    5.70
  -5  15   1  158.88    5.70
   4 -15  -1    6.20    1.40
  -4  15   1    7.90    1.50
   3 -15  -1    7.20    1.40
  -3  15   1    8.60    1.60
   2 -15  -1    4.30    1.10
  -2  15   1    2.80    1.10
   1 -15  -1   33.40    2.30
  -1  15   1   35.90    2.50
   0 -15  -1   53.39    2.80
   0  15   1   57.09    2.90
  -1 -15  -1   72.19    3.10
   1  15   1   75.79    3.30
  -2 -15  -1  212.08    5.80
   2  15   1  211.18    6.00
  -3 -15  -1    9.00    1.30
   3  15   1    8.60    1.30
  -4 -15  -1   78.29    3.00
   4  15   1   77.69    3.30
  -5 -15  -1   48.50    2.40
  -5 -15  -1   48.60    2.30
  -6 -15  -1  197.78    5.10
  -6 -15  -1  196.58    5.30
  -7 -15  -1  323.57    7.60
   7  15   1  310.37    6.50
  -8 -15  -1  127.09    4.10
   8  15   1  128.99    3.40
  -9 -15  -1   17.00    1.70
   9  15   1   17.20    1.30
 -10 -15  -1    3.90    1.10
  10  15   1    3.40    0.80
 -11 -15  -1   44.20    2.60
  11  15   1   41.20    2.00
 -12 -15  -1    0.50    0.90
  12  15   1    0.90    0.80
 -13 -15  -1   44.90    2.80
  13  15   1   47.50    2.40
 -14 -15  -1   15.00    2.00
  14  15   1   15.90    1.60
 -15 -15  -1   -0.10    1.10
  15  15   1    0.10    0.90
 -16 -15  -1    2.00    1.50
   6 -16  -1   -0.10    1.20
  -6  16   1    0.60    1.30
   5 -16  -1   21.50    2.40
  -5  16   1   19.20    2.40
   4 -16  -1   16.70    2.10
  -4  16   1   15.70    2.10
   3 -16  -1   66.69    3.50
  -3  16   1   64.89    3.50
   2 -16  -1   30.10    2.50
  -2  16   1   32.00    2.60
   1 -16  -1  110.59    4.30
  -1  16   1  116.49    4.50
   0 -16  -1    5.20    1.20
   0  16   1    5.50    1.30
  -1 -16  -1   11.90    1.60
   1  16   1   13.00    1.80
  -2 -16  -1    1.00    0.80
   2  16   1    2.50    1.00
  -3 -16  -1   36.90    2.20
   3  16   1   35.40    2.40
  -4 -16  -1   29.60    2.00
   4  16   1   32.70    2.30
  -5 -16  -1  525.65   10.90
  -5 -16  -1  498.35   10.90
   5  16   1  500.45   11.40
  -6 -16  -1    5.70    1.10
  -6 -16  -1    2.80    0.90
  -7 -16  -1    0.40    0.70
  -8 -16  -1    0.80    0.80
   8  16   1   -0.20    0.50
  -9 -16  -1   49.20    2.60
   9  16   1   47.90    2.00
 -10 -16  -1   11.10    1.60
  10  16   1    9.60    1.10
 -11 -16  -1   99.99    3.90
  11  16   1  100.59    3.30
 -12 -16  -1   48.10    2.80
  12  16   1   48.10    2.30
 -13 -16  -1  125.59    4.70
  13  16   1  131.79    4.10
 -14 -16  -1    8.90    1.70
  14  16   1   11.40    1.50
 -15 -16  -1   18.50    2.30
  15  16   1   18.90    1.90
   5 -17  -1    6.70    1.80
  -5  17   1    7.40    1.80
   4 -17  -1   11.30    1.90
  -4  17   1    8.60    1.80
   3 -17  -1    9.40    1.80
  -3  17   1    8.80    1.80
   2 -17  -1   37.80    2.70
  -2  17   1   39.20    2.90
   1 -17  -1    2.50    1.10
  -1  17   1    0.80    1.10
   0 -17  -1    0.80    1.00
   0  17   1    0.80    1.10
  -1 -17  -1   40.20    2.60
   1  17   1   45.30    2.90
  -2 -17  -1  117.29    4.30
   2  17   1  116.19    4.50
  -3 -17  -1   24.60    2.00
   3  17   1   24.70    2.20
  -4 -17  -1   78.29    3.30
   4  17   1   78.29    3.50
  -5 -17  -1    8.50    1.30
   5  17   1    6.10    1.30
  -6 -17  -1    2.40    0.90
  -6 -17  -1    1.50    0.80
  -7 -17  -1    0.40    0.70
  -8 -17  -1    9.50    1.50
  -9 -17  -1  272.97    7.20
 -10 -17  -1   88.39    3.70
  10  17   1   85.29    2.90
 -11 -17  -1  123.99    4.50
  11  17   1  119.49    3.70
 -12 -17  -1   -1.00    0.90
  12  17   1   -0.10    0.70
 -13 -17  -1   89.09    4.10
  13  17   1   90.89    3.40
 -14 -17  -1   80.39    3.90
  14  17   1   87.79    3.40
 -15 -17  -1    0.00    1.10
  -4  18   1    1.10    1.50
   3 -18  -1    0.40    1.20
  -3  18   1    1.50    1.30
   2 -18  -1    4.90    1.50
  -2  18   1    3.70    1.50
   1 -18  -1    0.50    1.00
  -1  18   1   -0.10    1.20
   0 -18  -1   50.29    3.00
   0  18   1   52.19    3.30
  -1 -18  -1   25.90    2.40
   1  18   1   28.60    2.60
  -2 -18  -1   37.90    2.70
   2  18   1   42.60    3.00
  -3 -18  -1    5.30    1.20
   3  18   1    5.50    1.40
  -4 -18  -1   42.20    2.50
   4  18   1   44.60    2.90
  -5 -18  -1  117.99    4.20
   5  18   1  108.99    4.40
  -6 -18  -1   48.80    2.80
   6  18   1   47.60    2.90
  -7 -18  -1    4.10    1.20
  -8 -18  -1   15.40    1.80
  -9 -18  -1    3.50    1.20
 -10 -18  -1   45.40    2.80
 -11 -18  -1    1.70    1.10
  11  18   1    1.30    0.80
 -12 -18  -1   44.90    2.90
  12  18   1   47.90    2.40
 -13 -18  -1   -0.50    1.00
  13  18   1   -0.10    0.80
 -14 -18  -1   27.70    2.60
  14  18   1   31.40    2.20
   2 -19  -1   53.79    3.50
  -2  19   1   45.50    3.50
   1 -19  -1    4.70    1.40
  -1  19   1    5.80    1.70
   0 -19  -1   29.20    2.60
   0  19   1   22.40    2.60
  -1 -19  -1   -0.30    0.90
   1  19   1    0.40    1.20
  -2 -19  -1   10.80    1.70
   2  19   1    5.70    1.50
  -3 -19  -1   55.89    3.10
   3  19   1   51.49    3.20
  -4 -19  -1   22.40    2.20
   4  19   1   16.10    2.10
  -5 -19  -1  220.88    6.30
   5  19   1  212.98    6.70
   6  19   1   60.79    3.40
   7  19   1   67.99    3.60
  -8 -19  -1   26.30    2.20
  -9 -19  -1   85.39    3.70
 -10 -19  -1    3.10    1.20
 -11 -19  -1   -0.90    0.90
 -12 -19  -1   58.29    3.30
 -13 -19  -1    4.80    1.50
  13  19   1    5.90    1.20
  -1  20   1    8.70    2.10
   0 -20  -1    6.50    1.60
   0  20   1    5.30    1.70
  -1 -20  -1    0.00    1.00
   1  20   1   -0.30    1.20
  -2 -20  -1   49.60    3.10
   2  20   1   47.20    3.30
  -3 -20  -1    0.50    0.90
   3  20   1    1.40    1.30
  -4 -20  -1   24.70    2.30
   4  20   1   29.90    2.80
  -5 -20  -1   43.00    2.80
   5  20   1   33.00    2.90
   6  20   1    0.70    1.20
   7  20   1    7.50    1.60
  -8 -20  -1   34.00    2.50
  -9 -20  -1    0.50    0.90
 -10 -20  -1   24.10    2.30
 -11 -20  -1    9.00    1.60
 -12 -20  -1   22.00    2.40
   1  21   1   31.10    3.30
  -2 -21  -1   15.20    2.10
   2  21   1   16.90    2.40
  -3 -21  -1    0.40    1.00
   3  21   1    0.90    1.30
  -4 -21  -1    1.50    1.20
   4  21   1    1.30    1.40
  -5 -21  -1   88.39    4.30
   5  21   1   96.59    4.50
   6  21   1    1.00    1.20
   7  21   1   22.40    2.60
   8  21   1   21.30    2.40
  -9 -21  -1   17.00    2.10
 -10 -21  -1   12.00    1.80
 -11 -21  -1    2.10    1.40
  -4 -22  -1    4.50    1.40
   4  22   1    4.80    2.60
   5  22   1   68.29    4.20
   6  22   1   22.90    2.70
   7  22   1   22.10    2.60
   8  22   1   84.69    4.50
   8  21  -2    2.70    1.60
   7  21  -2    1.20    1.40
   6  21  -2   29.30    3.00
   5  21  -2   71.99    4.20
   4  21  -2    2.60    1.60
   3  21  -2   44.10    4.00
  -3 -21   2   41.60    3.10
  -2 -21   2   13.40    2.10
 -10 -20   2   18.50    2.20
  -9 -20   2   21.40    2.30
  -8 -20   2    3.00    1.30
   7  20  -2    8.80    1.90
   6  20  -2   36.50    3.10
   5  20  -2    0.80    1.30
   4  20  -2   12.80    2.10
  -4 -20   2    8.20    2.30
   3  20  -2    0.60    1.40
  -3 -20   2    2.50    1.30
   2  20  -2   54.69    3.70
  -2 -20   2   51.09    3.20
   1  20  -2    9.00    2.00
  -1 -20   2   11.50    1.90
   0  20  -2   15.70    2.80
   0 -20   2   15.80    2.30
 -11 -19   2   18.00    2.20
 -10 -19   2   13.50    2.00
  -9 -19   2  134.49    5.00
  -8 -19   2   65.39    3.40
  -7 -19   2   14.10    1.90
   6  19  -2   12.70    2.00
   5  19  -2    1.10    1.20
   4  19  -2    1.50    1.30
  -4 -19   2    0.30    0.90
   3  19  -2    0.70    1.20
  -3 -19   2    0.30    0.90
   2  19  -2   33.80    2.90
  -2 -19   2   31.80    2.50
   1  19  -2    8.60    1.80
  -1 -19   2   11.70    1.80
   0  19  -2    4.00    1.60
   0 -19   2    2.90    1.30
  -1  19  -2   21.00    2.70
   1 -19   2   23.10    2.50
  -2  19  -2  157.88    7.60
   2 -19   2  158.68    7.50
  13  18  -2   64.19    2.90
  12  18  -2   88.29    3.30
 -12 -18   2   83.99    4.10
 -11 -18   2   77.39    3.80
 -10 -18   2   29.90    2.50
  -9 -18   2   40.60    2.80
  -8 -18   2   -0.30    0.90
  -7 -18   2    1.80    1.00
  -6 -18   2  139.19    4.90
   5  18  -2   13.90    2.00
   4  18  -2    6.30    1.60
  -4 -18   2    5.90    1.30
   3  18  -2    4.00    1.40
  -3 -18   2    3.60    1.20
   2  18  -2   34.70    2.90
  -2 -18   2   35.40    2.50
   1  18  -2   20.40    2.40
  -1 -18   2   25.90    2.30
   0  18  -2    2.60    1.40
   0 -18   2    1.40    1.10
  -1  18  -2   32.60    2.90
   1 -18   2   21.90    2.40
  -2  18  -2   -0.50    1.20
   2 -18   2    1.10    1.20
  -3  18  -2    9.60    2.00
   3 -18   2   10.30    1.80
  14  17  -2   21.00    2.80
  13  17  -2   26.10    2.00
 -13 -17   2   22.30    2.40
  12  17  -2   44.10    2.40
 -12 -17   2   45.40    3.10
  11  17  -2    7.60    1.10
 -11 -17   2    8.80    1.60
  10  17  -2   -0.20    0.70
 -10 -17   2    1.10    1.00
  -9 -17   2   26.70    2.30
  -8 -17   2   55.19    3.00
  -7 -17   2    4.20    1.20
  -6 -17   2   32.20    2.30
  -5 -17   2    4.10    1.10
   4  17  -2   29.10    2.50
  -4 -17   2   30.90    2.10
   3  17  -2   14.70    2.00
  -3 -17   2   12.70    1.60
   2  17  -2   63.69    3.50
  -2 -17   2   66.69    3.20
   1  17  -2    6.00    1.50
  -1 -17   2    4.40    1.20
   0  17  -2   17.10    2.10
   0 -17   2   19.40    2.10
  -1  17  -2    9.00    1.80
   1 -17   2    7.50    1.50
  -2  17  -2   13.90    2.10
   2 -17   2   11.10    1.80
  -3  17  -2    0.80    1.30
   3 -17   2    1.00    1.10
  -4  17  -2   16.60    2.30
   4 -17   2   15.60    2.20
  -5  17  -2  103.79    7.50
  14  16  -2    9.10    1.40
 -14 -16   2    8.00    1.70
  13  16  -2   23.60    2.00
 -13 -16   2   25.20    2.50
  12  16  -2    0.80    0.80
 -12 -16   2    1.40    1.10
  11  16  -2   38.30    2.10
 -11 -16   2   34.20    2.60
  10  16  -2   17.10    1.50
 -10 -16   2   19.80    2.10
   9  16  -2    2.10    0.70
  -9 -16   2    3.60    1.10
  -8 -16   2   53.19    2.80
  -7 -16   2  108.39    4.00
  -6 -16   2   64.69    3.00
  -5 -16   2  239.98    6.50
  -5 -16   2  243.98    6.20
   4  16  -2  122.89    4.60
  -4 -16   2  135.69    4.20
   3  16  -2  159.18    5.30
  -3 -16   2  152.48    4.80
   2  16  -2   60.09    3.10
  -2 -16   2   62.99    2.90
   1  16  -2   39.20    2.70
  -1 -16   2   41.90    2.60
   0  16  -2    4.00    1.30
   0 -16   2    5.50    1.30
  -1  16  -2   12.00    1.80
   1 -16   2   16.00    1.90
  -2  16  -2   17.90    2.20
   2 -16   2   12.50    1.80
  -3  16  -2   13.40    2.00
   3 -16   2   11.40    1.80
  -4  16  -2   40.60    3.20
   4 -16   2   44.20    3.10
  -5  16  -2    4.10    1.60
   5 -16   2    3.80    1.50
  -6  16  -2    0.60    1.40
   6 -16   2    2.70    1.40
  14  15  -2   16.80    1.70
 -14 -15   2   18.40    2.30
  13  15  -2    3.00    1.00
 -13 -15   2    3.00    1.30
  12  15  -2  116.39    3.70
 -12 -15   2  110.09    4.50
  11  15  -2   16.10    1.40
 -11 -15   2   17.20    2.00
  10  15  -2   12.00    1.20
 -10 -15   2   12.90    1.70
   9  15  -2    8.10    1.00
  -9 -15   2   10.30    1.50
   8  15  -2   29.70    1.50
  -8 -15   2   29.10    2.10
   7  15  -2   64.09    2.40
  -7 -15   2   61.19    2.90
  -6 -15   2   85.69    3.40
  -5 -15   2   26.80    1.80
  -5 -15   2   22.80    1.90
  -4 -15   2   81.19    3.10
  -4 -15   2   83.19    3.20
   3  15  -2   19.50    1.90
  -3 -15   2   19.40    1.70
   2  15  -2    9.20    1.50
  -2 -15   2   11.00    1.40
   1  15  -2   11.30    1.60
  -1 -15   2   10.80    1.40
   0  15  -2    1.30    1.00
   0 -15   2    0.70    0.80
  -1  15  -2  129.39    4.70
   1 -15   2  130.39    4.60
  -2  15  -2   85.69    3.90
   2 -15   2   86.09    3.70
  -3  15  -2    3.50    1.20
   3 -15   2    1.80    1.00
  -4  15  -2   41.60    3.00
   4 -15   2   49.60    3.10
  -5  15  -2   29.70    2.80
   5 -15   2   30.40    2.60
  -6  15  -2    8.40    1.80
   6 -15   2    7.60    1.70
  -7  15  -2    3.30    1.50
   7 -15   2    2.70    1.30
  15  14  -2    0.30    0.90
 -15 -14   2   -0.50    1.10
  14  14  -2    2.90    1.00
 -14 -14   2    1.60    1.20
  13  14  -2    2.60    0.90
 -13 -14   2    3.10    1.20
  12  14  -2   90.39    3.20
 -12 -14   2   92.09    4.00
  11  14  -2    5.70    1.00
 -11 -14   2    9.50    1.60
  10  14  -2   12.60    1.20
 -10 -14   2   14.80    1.80
   9  14  -2    6.50    0.90
  -9 -14   2   10.30    1.50
   8  14  -2  191.38    4.50
  -8 -14   2  187.78    5.40
   7  14  -2  131.39    3.40
  -7 -14   2  137.59    4.30
   6  14  -2    1.00    0.50
  -6 -14   2    0.80    0.80
  -5 -14   2   66.39    2.80
  -5 -14   2   69.39    2.60
  -4 -14   2   75.19    2.70
  -4 -14   2   65.59    2.80
   3  14  -2   53.69    2.80
  -3 -14   2   57.39    2.50
   2  14  -2  219.28    6.10
  -2 -14   2  207.58    5.60
   1  14  -2  193.68    5.70
  -1 -14   2  206.28    5.60
   0  14  -2  275.27    7.30
   0 -14   2  281.97    7.10
  -1  14  -2   35.10    2.40
   1 -14   2   32.60    2.30
  -2  14  -2   13.40    1.70
   2 -14   2   14.50    1.80
  -3  14  -2   19.80    2.10
   3 -14   2   21.20    2.10
  -4  14  -2  161.28    5.50
   4 -14   2  153.38    5.30
  -5  14  -2   20.60    2.30
   5 -14   2   20.10    2.20
  -6  14  -2   59.09    3.50
   6 -14   2   56.39    3.40
  -7  14  -2    2.10    1.40
   7 -14   2    2.50    1.20
  -8  14  -2   14.90    2.20
   8 -14   2   11.50    1.90
  15  13  -2    1.20    0.90
 -15 -13   2   -0.60    1.00
  14  13  -2    2.60    1.00
 -14 -13   2    3.50    1.30
  13  13  -2   12.40    1.40
 -13 -13   2   12.40    1.80
  12  13  -2    2.00    0.80
 -12 -13   2    1.80    1.10
  11  13  -2   41.60    2.00
 -11 -13   2   42.50    2.60
  10  13  -2   28.50    1.60
 -10 -13   2   29.20    2.10
   9  13  -2   32.80    1.70
  -9 -13   2   37.60    2.30
   8  13  -2   12.50    1.10
  -8 -13   2   11.20    1.40
   7  13  -2    5.00    0.70
  -7 -13   2    6.20    1.10
   6  13  -2   66.69    2.00
  -6 -13   2   63.79    2.70
   5  13  -2   34.60    1.30
  -5 -13   2   34.60    2.00
  -5 -13   2   34.90    1.70
  -4 -13   2    4.40    0.90
  -4 -13   2    3.90    0.90
  -3 -13   2  173.88    4.70
  -3 -13   2  167.88    4.60
   2  13  -2   33.10    2.10
  -2 -13   2   29.70    1.80
   1  13  -2   18.60    1.70
  -1 -13   2   18.60    1.60
   0  13  -2   88.09    3.50
   0 -13   2   92.09    3.40
  -1  13  -2  182.88    5.40
   1 -13   2  177.78    5.20
  -2  13  -2   13.40    1.60
   2 -13   2   13.20    1.50
  -3  13  -2   81.59    3.50
   3 -13   2   85.59    3.50
  -4  13  -2  214.68    6.40
   4 -13   2  222.58    6.40
  -5  13  -2   30.80    2.50
   5 -13   2   28.80    2.30
  -6  13  -2    7.60    1.60
   6 -13   2    5.60    1.40
  -7  13  -2    7.40    1.60
   7 -13   2   10.70    1.80
  -8  13  -2   83.09    4.20
   8 -13   2   82.99    4.10
  -9  13  -2   17.90    3.10
   9 -13   2   22.20    2.50
  15  12  -2    4.60    1.10
 -15 -12   2    5.30    1.40
  14  12  -2   29.50    2.10
 -14 -12   2   30.30    2.60
  13  12  -2    7.80    1.20
 -13 -12   2    5.90    1.40
  12  12  -2   87.19    3.00
 -12 -12   2   86.69    3.70
  11  12  -2   14.00    1.30
 -11 -12   2   11.50    1.60
  10  12  -2   80.69    2.70
 -10 -12   2   79.29    3.30
   9  12  -2    7.00    0.90
  -9 -12   2    6.90    1.20
   8  12  -2    3.30    0.70
  -8 -12   2    0.70    0.70
   7  12  -2   14.20    1.00
  -7 -12   2   15.10    1.50
   6  12  -2  155.38    3.60
  -6 -12   2  153.08    4.40
   5  12  -2   38.50    1.40
  -5 -12   2   34.80    1.90
   4  12  -2  799.12   14.30
  -4 -12   2  800.12   15.60
  -4 -12   2  803.12   15.20
  -3 -12   2    0.50    0.50
  -3 -12   2    0.30    0.60
   2  12  -2  214.78    5.70
  -2 -12   2  218.08    5.40
   1  12  -2   56.39    2.60
  -1 -12   2   61.69    2.50
   0  12  -2  136.59    4.20
   0 -12   2  131.09    4.00
  -1  12  -2   39.40    2.20
   1 -12   2   38.80    2.10
  -2  12  -2   53.89    2.70
   2 -12   2   59.19    2.70
  -3  12  -2    2.20    0.90
   3 -12   2    0.80    0.80
  -4  12  -2    1.70    1.00
   4 -12   2    1.60    0.90
  -5  12  -2  164.58    5.30
   5 -12   2  164.78    5.30
  -6  12  -2    4.50    1.30
   6 -12   2    7.90    1.50
  -7  12  -2  106.79    4.40
   7 -12   2  113.79    4.50
  -8  12  -2    2.20    1.20
   8 -12   2    0.20    0.90
  -9  12  -2    8.10    1.80
   9 -12   2    8.90    1.70
  10 -12   2    7.40    1.60
 -16 -11   2  104.79    5.30
  15  11  -2   13.60    1.60
 -15 -11   2   16.40    2.10
  14  11  -2   22.30    1.90
 -14 -11   2   23.20    2.40
  13  11  -2   75.99    2.90
 -13 -11   2   72.89    3.50
  12  11  -2    3.90    0.90
 -12 -11   2    2.40    1.10
  11  11  -2    3.50    0.80
 -11 -11   2    2.70    1.00
  10  11  -2   10.10    1.10
 -10 -11   2   10.90    1.50
   9  11  -2  132.59    3.50
  -9 -11   2  129.79    4.20
   8  11  -2  354.36    7.20
  -8 -11   2  350.56    8.10
   7  11  -2  118.69    3.00
  -7 -11   2  112.29    3.60
   6  11  -2  448.96    8.60
  -6 -11   2  449.95    9.50
   5  11  -2   17.20    0.90
  -5 -11   2   17.80    1.10
  -5 -11   2   15.30    1.30
   4  11  -2  216.48    4.40
  -4 -11   2  214.58    5.00
  -4 -11   2  209.98    5.20
   3  11  -2    0.10    0.30
  -3 -11   2    0.50    0.50
  -3 -11   2    0.40    0.50
  -2 -11   2  124.39    3.50
  -2 -11   2  124.59    3.60
   1  11  -2   39.90    2.00
  -1 -11   2   33.30    1.80
   0  11  -2  272.67    6.60
   0 -11   2  270.57    6.40
  -1  11  -2   30.40    1.90
   1 -11   2   28.40    1.80
  -2  11  -2   34.00    2.00
   2 -11   2   33.40    1.90
  -3  11  -2    7.40    1.20
   3 -11   2    6.90    1.10
  -4  11  -2  219.48    6.10
   4 -11   2  228.98    6.10
  -5  11  -2    5.20    1.20
   5 -11   2    7.00    1.20
  -6  11  -2   19.80    2.00
   6 -11   2   22.40    2.00
  -7  11  -2    1.00    1.00
   7 -11   2    1.10    0.90
  -8  11  -2    9.70    1.70
   8 -11   2   11.80    1.70
  -9  11  -2    5.90    1.50
   9 -11   2    5.90    1.40
 -10  11  -2    2.20    1.30
  10 -11   2    0.20    1.10
  11 -11   2   13.20    1.90
  16  10  -2    7.00    1.30
 -16 -10   2    6.90    1.60
  15  10  -2   22.50    1.90
 -15 -10   2   22.40    2.40
  14  10  -2    4.00    1.00
 -14 -10   2    3.50    1.20
  13  10  -2   93.89    3.20
 -13 -10   2   96.69    4.00
  12  10  -2    3.80    0.90
 -12 -10   2    4.20    1.20
  11  10  -2   21.60    1.50
 -11 -10   2   20.20    1.90
  10  10  -2  125.79    3.40
 -10 -10   2  117.69    4.00
   9  10  -2   86.69    2.60
  -9 -10   2   83.99    3.20
   8  10  -2    6.40    0.80
  -8 -10   2    6.60    1.00
   7  10  -2   35.20    1.40
  -7 -10   2   33.40    1.90
   6  10  -2  192.88    4.20
  -6 -10   2  196.08    4.90
   5  10  -2 1130.99   20.20
  -5 -10   2 1163.08   20.50
  -5 -10   2 1122.39   21.10
   4  10  -2    3.50    0.40
  -4 -10   2    1.70    0.40
  -4 -10   2    3.50    0.70
   3  10  -2 1413.76   24.60
  -3 -10   2 1408.46   25.70
  -3 -10   2 1430.46   25.40
   2  10  -2  320.57    5.90
  -2 -10   2  319.97    6.90
  -2 -10   2  322.07    7.00
   1  10  -2  119.99    3.50
  -1 -10   2  111.89    3.30
   0  10  -2   38.80    1.90
   0 -10   2   40.70    1.90
  -1  10  -2    0.30    0.60
   1 -10   2    1.40    0.60
  -2  10  -2  324.77    7.50
   2 -10   2  326.47    7.40
  -3  10  -2  273.77    6.80
   3 -10   2  290.27    6.90
  -4  10  -2   66.89    2.90
   4 -10   2   64.49    2.80
  -5  10  -2    7.40    1.30
   5 -10   2    8.90    1.30
  -6  10  -2   11.10    1.50
   6 -10   2   10.00    1.40
  -7  10  -2   95.69    3.80
   7 -10   2   99.39    3.90
  -8  10  -2   51.49    3.00
   8 -10   2   44.50    2.70
  -9  10  -2   51.29    3.10
   9 -10   2   48.60    2.90
 -10  10  -2    2.30    1.30
  10 -10   2    2.80    1.20
 -11  10  -2    0.20    1.10
  11 -10   2    0.80    1.00
  16   9  -2   26.10    2.10
 -16  -9   2   22.70    2.50
  15   9  -2   20.50    1.80
 -15  -9   2   16.00    2.10
  14   9  -2   47.60    2.40
 -14  -9   2   47.30    3.00
  13   9  -2   11.20    1.30
 -13  -9   2    8.20    1.50
  12   9  -2  144.59    4.10
 -12  -9   2  154.08    4.90
  11   9  -2   30.00    1.70
 -11  -9   2   34.00    2.20
  10   9  -2  178.18    4.40
 -10  -9   2  176.58    5.10
   9   9  -2    2.70    0.60
  -9  -9   2    2.60    0.80
   8   9  -2    1.90    0.50
  -8  -9   2    2.40    0.70
   7   9  -2   47.90    1.70
  -7  -9   2   45.10    2.10
   6   9  -2    4.50    0.60
  -6  -9   2    4.80    0.80
  -6  -9   2    4.20    0.80
   5   9  -2  637.84   11.70
  -5  -9   2  636.14   12.50
  -5  -9   2  656.43   11.90
   4   9  -2   44.20    1.30
  -4  -9   2   43.30    1.50
  -4  -9   2   42.80    1.80
   3   9  -2  221.68    4.30
  -3  -9   2  220.28    5.10
  -3  -9   2  220.18    4.80
   2   9  -2    2.10    0.30
  -2  -9   2    3.10    0.60
  -2  -9   2    3.00    0.60
   1   9  -2  187.08    3.50
  -1  -9   2  186.48    4.50
  -1  -9   2  189.38    4.50
   0   9  -2  363.96    7.80
   0  -9   2  359.86    7.60
  -1   9  -2   84.49    2.80
   1  -9   2   84.49    2.80
  -2   9  -2    3.30    0.80
   2  -9   2    2.90    0.70
  -3   9  -2   60.49    2.50
   3  -9   2   64.89    2.50
  -4   9  -2    1.00    0.60
   4  -9   2   -0.10    0.60
  -5   9  -2  172.18    5.00
   5  -9   2  180.78    5.00
  -6   9  -2    0.00    0.70
   6  -9   2   -0.80    0.60
  -7   9  -2  295.07    7.50
   7  -9   2  296.77    7.50
  -8   9  -2   48.70    2.90
   8  -9   2   49.80    2.70
  -9   9  -2    3.50    1.30
   9  -9   2    4.30    1.20
 -10   9  -2   13.70    2.00
  10  -9   2   14.40    1.80
 -11   9  -2   68.59    3.70
  11  -9   2   63.39    3.40
  16   8  -2    1.00    0.90
 -16  -8   2    2.90    1.40
  15   8  -2   12.00    1.40
 -15  -8   2    8.60    1.70
  14   8  -2  123.79    3.80
 -14  -8   2  118.09    4.60
  13   8  -2   20.70    1.60
 -13  -8   2   21.40    2.10
  12   8  -2   59.19    2.40
 -12  -8   2   57.79    2.90
  11   8  -2   17.10    1.30
 -11  -8   2   17.00    1.80
  10   8  -2   56.59    2.10
 -10  -8   2   56.89    2.60
   9   8  -2    1.40    0.50
  -9  -8   2    0.20    0.60
   8   8  -2  111.49    2.90
  -8  -8   2  106.69    3.40
   7   8  -2    6.90    0.70
  -7  -8   2    6.40    0.90
   6   8  -2  224.38    4.80
  -6  -8   2  227.38    5.40
  -6  -8   2  240.78    4.90
   5   8  -2   20.90    0.90
  -5  -8   2   21.40    1.30
  -5  -8   2   20.90    0.90
   4   8  -2   71.59    1.80
  -4  -8   2   70.99    1.90
  -4  -8   2   70.29    2.30
   3   8  -2    3.30    0.40
  -3  -8   2    2.00    0.40
  -3  -8   2    2.50    0.50
   2   8  -2 1037.10   17.60
  -2  -8   2 1014.80   18.50
  -2  -8   2  988.70   18.30
   1   8  -2  406.66    7.20
  -1  -8   2  405.26    8.10
  -1  -8   2  399.56    8.10
   0   8  -2   46.30    1.90
   0  -8   2   46.70    1.80
  -1   8  -2  119.79    3.40
   1  -8   2  121.29    3.30
  -2   8  -2  169.68    4.40
   2  -8   2  167.98    4.30
  -3   8  -2   50.09    2.10
   3  -8   2   43.20    2.00
  -4   8  -2  220.58    5.60
   4  -8   2  232.08    5.60
  -5   8  -2   13.30    1.40
   5  -8   2   17.50    1.50
  -6   8  -2  447.56    9.90
   6  -8   2  448.36    9.80
  -7   8  -2    1.50    0.80
   7  -8   2    1.70    0.80
  -8   8  -2   24.50    2.10
   8  -8   2   20.80    1.80
  -9   8  -2   36.20    2.60
   9  -8   2   39.30    2.50
 -10   8  -2  154.28    5.30
  10  -8   2  155.68    5.10
 -11   8  -2   67.59    3.60
  11  -8   2   63.69    3.30
 -12   8  -2    5.20    1.50
  16   7  -2    2.90    1.00
 -16  -7   2    1.10    1.20
  15   7  -2   81.49    3.20
 -15  -7   2   82.39    4.00
  14   7  -2   97.89    3.30
 -14  -7   2   95.09    4.20
  13   7  -2    2.10    0.80
 -13  -7   2    1.80    1.00
  12   7  -2   23.20    1.50
 -12  -7   2   22.50    2.00
  11   7  -2  402.76    8.40
 -11  -7   2  406.66    9.30
  10   7  -2    6.40    0.80
 -10  -7   2    6.30    1.10
   9   7  -2  609.24   11.60
  -9  -7   2  607.54   12.40
   8   7  -2   66.29    2.10
  -8  -7   2   65.89    2.50
   7   7  -2    2.60    0.50
  -7  -7   2    2.70    0.70
   6   7  -2   19.90    0.90
  -6  -7   2   19.60    1.20
   5   7  -2   13.90    0.70
  -5  -7   2   12.30    1.00
  -5  -7   2   13.00    0.60
   4   7  -2   14.10    0.70
  -4  -7   2   13.80    0.70
  -4  -7   2   12.00    0.90
   3   7  -2   18.50    0.70
  -3  -7   2   17.80    1.00
   2   7  -2  101.19    2.10
  -2  -7   2   94.09    2.50
  -2  -7   2  100.09    2.60
   1   7  -2  973.80   16.70
  -1  -7   2  964.30   17.50
  -1  -7   2  959.70   17.50
   0   7  -2   52.39    1.80
   0   7  -2   48.80    1.00
   0  -7   2   48.20    1.70
  -1   7  -2  305.77    6.40
   1  -7   2  297.97    6.40
  -2   7  -2  787.82   14.80
   2  -7   2  775.02   14.70
  -3   7  -2 1194.98   21.90
   3  -7   2 1188.98   21.90
  -4   7  -2    0.70    0.50
   4  -7   2    1.00    0.50
  -5   7  -2   20.40    1.50
   5  -7   2   22.60    1.50
  -6   7  -2   71.99    2.80
   6  -7   2   66.69    2.70
  -7   7  -2   55.59    2.60
   7  -7   2   49.90    2.40
  -8   7  -2    5.90    1.20
   8  -7   2    6.50    1.10
  -9   7  -2    5.00    1.20
   9  -7   2    3.40    0.90
 -10   7  -2    5.40    1.30
  10  -7   2    5.00    1.20
 -11   7  -2   41.60    2.90
  11  -7   2   37.10    2.40
 -12   7  -2   82.09    4.10
 -13   7  -2    0.80    1.30
  16   6  -2  128.29    4.10
 -16  -6   2  120.59    5.10
  15   6  -2   13.20    1.40
 -15  -6   2   12.00    1.90
  14   6  -2   65.49    2.70
 -14  -6   2   69.79    3.50
  13   6  -2   19.20    1.50
 -13  -6   2   17.70    1.90
  12   6  -2    1.80    0.70
 -12  -6   2    2.80    1.00
  11   6  -2   14.90    1.20
 -11  -6   2   14.50    1.60
  10   6  -2  228.18    5.10
 -10  -6   2  220.78    5.80
   9   6  -2   39.80    1.60
  -9  -6   2   42.20    2.10
   8   6  -2  110.09    2.90
  -8  -6   2  111.99    3.40
   7   6  -2   86.79    2.30
  -7  -6   2   90.99    2.80
   6   6  -2  903.11   16.10
  -6  -6   2  899.21   16.70
   5   6  -2  254.27    5.10
  -5  -6   2  259.67    5.60
  -5  -6   2  267.77    4.80
   4   6  -2    2.70    0.40
  -4  -6   2    4.50    0.60
  -4  -6   2    3.80    0.40
   3   6  -2    2.80    0.30
  -3  -6   2    3.60    0.40
  -3  -6   2    2.70    0.50
   2   6  -2  429.16    7.60
  -2  -6   2  419.56    7.90
  -2  -6   2  415.26    8.10
   1   6  -2  115.19    2.20
  -1  -6   2  110.19    2.70
  -1  -6   2  113.09    2.80
   0   6  -2  221.18    3.90
   0   6  -2  215.58    4.80
   0  -6   2  215.38    4.60
   0  -6   2  219.58    4.70
  -1   6  -2  458.25    9.00
   1  -6   2  466.35    9.00
  -2   6  -2  256.27    5.60
   2  -6   2  262.97    5.60
  -3   6  -2   21.50    1.30
   3  -6   2   20.60    1.20
  -4   6  -2   13.30    1.10
   4  -6   2   13.00    1.10
  -5   6  -2  500.35   10.30
   5  -6   2  500.25   10.20
  -6   6  -2  206.78    5.30
   6  -6   2  213.88    5.30
  -7   6  -2  148.89    4.40
   7  -6   2  153.58    4.40
  -8   6  -2   11.70    1.40
   8  -6   2   12.20    1.40
  -9   6  -2    1.00    0.80
   9  -6   2    0.80    0.70
 -10   6  -2    0.70    0.90
  10  -6   2    1.10    0.80
 -11   6  -2   28.70    2.40
  11  -6   2   25.70    2.00
 -12   6  -2   38.20    2.90
 -13   6  -2    1.00    1.20
  16   5  -2   12.00    1.40
 -16  -5   2    9.60    1.90
  15   5  -2   58.19    2.60
 -15  -5   2   58.79    3.50
  14   5  -2    9.60    1.20
 -14  -5   2   10.60    1.70
  13   5  -2  107.29    3.40
 -13  -5   2  110.79    4.20
  12   5  -2   58.39    2.30
 -12  -5   2   59.29    2.90
  11   5  -2  127.19    3.50
 -11  -5   2  131.99    4.30
  10   5  -2   24.80    1.40
 -10  -5   2   20.90    1.70
   9   5  -2    2.90    0.60
  -9  -5   2    2.10    0.70
   8   5  -2 1901.51   33.90
  -8  -5   2 1967.20   34.70
   7   5  -2  516.45    9.60
  -7  -5   2  507.15   10.20
   6   5  -2   44.40    1.40
  -6  -5   2   43.80    1.70
   5   5  -2    9.30    0.60
  -5  -5   2    9.20    0.80
   4   5  -2 1036.00   18.30
  -4  -5   2 1069.49   18.10
  -4  -5   2 1025.10   18.80
   3   5  -2  479.05    8.70
  -3  -5   2  479.95    9.10
  -3  -5   2  487.45    8.70
   2   5  -2  719.93   12.50
  -2  -5   2  702.93   12.90
   1   5  -2    0.60    0.10
  -1  -5   2    1.20    0.30
  -1  -5   2    1.60    0.30
   0   5  -2  508.65    8.70
   0  -5   2  499.95    9.40
   0  -5   2  503.05    9.40
  -1   5  -2   76.79    2.10
   1  -5   2   74.19    2.10
  -2   5  -2  492.45    9.40
   2  -5   2  479.25    9.40
  -3   5  -2    4.80    0.70
   3  -5   2    7.70    0.80
  -4   5  -2  578.24   11.20
   4  -5   2  577.14   10.00
   4  -5   2  577.64   11.20
  -5   5  -2  954.80   17.70
   5  -5   2  932.21   17.60
  -6   5  -2  281.47    6.50
   6  -5   2  282.07    6.40
  -7   5  -2  100.59    3.40
   7  -5   2  104.29    3.30
  -8   5  -2   10.50    1.30
   8  -5   2   13.90    1.30
  -9   5  -2   10.30    1.30
   9  -5   2   13.00    1.40
 -10   5  -2  144.79    4.70
  10  -5   2  149.99    4.50
 -11   5  -2   68.59    3.30
  11  -5   2   61.99    4.20
 -12   5  -2   39.40    2.80
 -13   5  -2   10.00    1.80
 -14   5  -2    5.00    1.60
  16   4  -2    9.80    1.30
 -16  -4   2   10.20    1.90
  15   4  -2   70.69    2.90
 -15  -4   2   67.49    3.70
  14   4  -2    3.80    0.90
 -14  -4   2    2.50    1.20
  13   4  -2   40.10    2.00
 -13  -4   2   44.70    2.70
  12   4  -2  155.88    4.10
 -12  -4   2  156.38    5.00
  11   4  -2   73.39    2.40
 -11  -4   2   68.69    3.00
  10   4  -2  283.57    6.10
 -10  -4   2  286.67    6.90
   9   4  -2   49.10    1.80
  -9  -4   2   46.50    2.20
   8   4  -2  244.88    5.20
  -8  -4   2  250.87    5.90
   7   4  -2    0.60    0.30
  -7  -4   2    0.20    0.40
   6   4  -2  256.27    5.10
  -6  -4   2  253.67    5.60
   5   4  -2  112.09    2.60
  -5  -4   2  114.99    2.90
   4   4  -2   90.29    2.10
  -4  -4   2   92.29    2.40
   3   4  -2 1399.26   24.10
  -3  -4   2 1419.26   24.00
  -3  -4   2 1366.76   24.50
   2   4  -2  160.28    3.00
  -2  -4   2  155.58    3.40
  -2  -4   2  156.68    3.10
   1   4  -2  587.54   10.20
  -1  -4   2  581.64   10.60
  -1  -4   2  587.34   10.50
   0   4  -2   35.70    0.80
   0  -4   2   35.70    1.10
   0  -4   2   35.90    1.10
  -1   4  -2  227.08    4.60
   1  -4   2  214.78    4.50
  -2   4  -2   12.10    0.80
   2  -4   2   11.40    0.70
  -3   4  -2  477.35    9.00
   3  -4   2  466.35    8.10
   3  -4   2  456.75    9.00
  -4   4  -2  107.39    2.90
   4  -4   2  101.09    2.80
   4  -4   2  104.59    2.00
  -5   4  -2 1011.10   18.50
   5  -4   2 1010.80   17.40
   5  -4   2  986.20   18.40
  -6   4  -2   13.40    1.20
   6  -4   2   12.70    1.00
   6  -4   2   11.80    0.60
  -7   4  -2  113.89    3.50
   7  -4   2  104.09    3.20
  -8   4  -2  183.08    5.00
   8  -4   2  188.78    4.80
  -9   4  -2  108.69    3.70
   9  -4   2  106.99    3.40
 -10   4  -2   35.90    2.20
  10  -4   2   35.90    2.00
 -11   4  -2    1.70    1.00
 -12   4  -2    2.00    1.20
 -13   4  -2    2.30    1.30
 -14   4  -2   13.50    2.00
  16   3  -2    6.30    1.20
 -16  -3   2    6.40    2.10
  15   3  -2   11.20    1.30
 -15  -3   2   10.20    1.80
  14   3  -2    2.30    0.80
 -14  -3   2    2.30    1.20
  13   3  -2   19.10    1.50
 -13  -3   2   15.40    1.90
  12   3  -2  452.55    9.30
 -12  -3   2  459.75   10.50
  11   3  -2   57.59    2.10
 -11  -3   2   58.19    2.80
  10   3  -2  539.55   10.40
 -10  -3   2  534.25   11.30
   9   3  -2  159.28    3.70
  -9  -3   2  154.78    4.40
   8   3  -2  271.27    5.60
  -8  -3   2  268.97    6.20
   7   3  -2   42.20    1.40
  -7  -3   2   42.70    1.80
   6   3  -2  363.06    6.90
  -6  -3   2  352.36    7.30
   5   3  -2  105.19    2.40
  -5  -3   2   99.09    2.70
  -4  -3   2  643.14   11.90
   3   3  -2    0.60    0.20
  -3  -3   2    1.10    0.30
   2   3  -2 1108.09   19.20
  -2  -3   2 1086.29   19.50
  -2  -3   2 1131.89   19.10
   1   3  -2 1639.24   28.60
  -1  -3   2 1649.83   28.80
   0  -3   2   67.09    1.30
   0  -3   2   67.89    1.60
   0  -3   2   69.89    1.70
  -1   3  -2  690.43   12.20
   1  -3   2  670.13   12.20
  -2   3  -2  539.75   10.10
   2  -3   2  554.74    9.50
   2  -3   2  549.35   10.10
  -3   3  -2    2.50    0.40
   3  -3   2    2.30    0.40
   3  -3   2    2.50    0.20
  -4   3  -2  111.09    2.90
   4  -3   2  113.49    2.20
   4  -3   2  114.99    2.90
  -5   3  -2  374.06    7.50
   5  -3   2  357.76    6.60
   5  -3   2  357.76    7.40
  -6   3  -2  127.19    3.40
   6  -3   2  118.99    3.20
   6  -3   2  121.29    2.60
  -7   3  -2    2.00    0.60
   7  -3   2    2.10    0.40
   7  -3   2    1.30    0.50
  -8   3  -2  147.29    4.20
   8  -3   2  156.88    4.10
   8  -3   2  149.99    3.30
  -9   3  -2   11.40    1.30
   9  -3   2   13.10    1.20
 -10   3  -2   93.99    3.50
  10  -3   2   96.99    3.20
 -11   3  -2   40.00    2.50
 -12   3  -2    1.00    1.00
 -13   3  -2   13.40    1.80
 -14   3  -2   30.30    2.80
 -15   3  -2    9.10    2.30
  15   2  -2   57.79    2.60
 -15  -2   2   56.09    3.50
  14   2  -2   72.99    2.70
 -14  -2   2   70.29    3.60
  13   2  -2   72.99    2.60
 -13  -2   2   69.89    3.50
  12   2  -2   56.79    2.10
 -12  -2   2   46.50    2.70
  11   2  -2   57.79    2.10
 -11  -2   2   50.89    2.60
  10   2  -2    0.10    0.40
 -10  -2   2    1.40    0.70
   9   2  -2    3.70    0.60
  -9  -2   2    1.60    0.70
   8   2  -2  970.30   17.30
  -8  -2   2  943.71   18.00
   7   2  -2  630.14   11.00
   7   2  -2  588.14   11.10
  -7  -2   2  595.84   11.80
   6   2  -2  175.98    3.70
  -6  -2   2  169.78    4.10
   5   2  -2   64.09    1.70
  -5  -2   2   66.39    2.00
   4   2  -2  727.63   12.80
  -4  -2   2  712.43   13.10
   3   2  -2 2150.38   38.70
  -3  -2   2 2248.48   38.10
   2   2  -2  428.86    7.60
  -2  -2   2  431.46    7.90
  -1  -2   2  982.60   16.60
  -1  -2   2  967.90   16.40
  -1  -2   2  900.71   16.40
   0  -2   2 4605.84   77.79
   0  -2   2 4653.43   77.59
   0  -2   2 4090.49   76.49
  -1   2  -2  852.61   15.00
   1  -2   2  860.31   15.10
  -2   2  -2   30.50    1.00
   2  -2   2   29.20    0.60
   2  -2   2   27.00    1.00
  -3   2  -2   74.59    1.90
   3  -2   2   72.79    1.90
   3  -2   2   71.59    1.50
  -4   2  -2  478.85    9.20
   4  -2   2  483.55    9.20
   4  -2   2  493.15    8.60
  -5   2  -2 1101.29   19.90
   5  -2   2 1111.69   19.10
   5  -2   2 1091.19   19.80
  -6   2  -2  216.48    4.90
   6  -2   2  210.58    4.70
   6  -2   2  212.78    4.10
  -7   2  -2   10.60    1.10
   7  -2   2    8.60    0.60
   7  -2   2    8.90    0.90
  -8   2  -2  178.48    4.50
   8  -2   2  165.18    4.20
   8  -2   2  168.48    3.60
  -9   2  -2   23.70    1.70
   9  -2   2   23.90    1.40
 -10   2  -2  130.69    4.10
  10  -2   2  122.49    3.60
 -11   2  -2   13.50    1.60
 -12   2  -2   75.19    3.40
 -13   2  -2    1.10    1.10
 -14   2  -2    3.40    1.40
 -15   2  -2    0.30    1.20
 -15  -1   2   -1.20    1.10
  14   1  -2    8.40    1.10
 -14  -1   2    5.70    1.50
  13   1  -2    5.60    0.90
 -13  -1   2    6.40    1.40
  12   1  -2   18.20    1.30
 -12  -1   2   14.20    1.70
  11   1  -2    1.90    0.60
 -11  -1   2    2.80    0.90
  10   1  -2   52.49    1.90
 -10  -1   2   53.59    2.50
   9   1  -2  440.76    8.40
  -9  -1   2  420.96    9.30
   8   1  -2   45.90    1.60
  -8  -1   2   48.00    2.10
   7   1  -2   81.29    1.90
   7   1  -2   80.99    2.10
  -7  -1   2   81.79    2.60
   6   1  -2    4.30    0.50
   6   1  -2    3.90    0.30
  -6  -1   2    7.10    0.80
   5   1  -2  562.64    9.80
   5   1  -2  554.14   10.10
  -5  -1   2  552.44   10.50
   4   1  -2  261.77    4.70
   4   1  -2  260.57    4.90
  -4  -1   2  259.97    5.30
   3   1  -2 2193.38   37.90
  -3  -1   2 2140.89   37.80
  -2  -1   2 1003.10   17.30
  -2  -1   2  972.20   17.10
  -1  -1   2   11.10    0.40
   0  -1   2   18.60    0.60
   0  -1   2   18.00    0.50
   0  -1   2   19.20    0.50
  -1   1  -2  491.35    8.50
   1  -1   2  466.55    8.50
   2  -1   2    9.10    0.30
   2  -1   2    9.20    0.50
  -3   1  -2  158.78    3.20
   3  -1   2  139.09    2.80
   3  -1   2  158.08    3.20
  -4   1  -2  110.69    2.70
   4  -1   2  116.49    2.70
  -5   1  -2  226.28    4.80
   5  -1   2  224.88    4.70
  -6   1  -2   35.10    1.50
   6  -1   2   36.60    1.40
   6  -1   2   29.20    1.00
  -7   1  -2   60.69    2.20
   7  -1   2   59.09    1.60
   7  -1   2   59.99    2.00
  -8   1  -2  191.18    4.80
   8  -1   2  191.08    4.50
   8  -1   2  193.78    4.00
  -9   1  -2    2.00    0.70
   9  -1   2    1.60    0.40
   9  -1   2    2.00    0.50
 -10   1  -2    0.10    0.60
  10  -1   2    0.10    0.40
  10  -1   2    1.00    0.50
 -11   1  -2   59.29    2.80
  11  -1   2   60.69    2.00
 -12   1  -2   79.59    3.50
 -13   1  -2  191.88    5.90
 -14   1  -2    0.90    1.10
 -15   1  -2    6.10    1.50
 -15   0   2    8.80    1.80
 -14   0   2   58.59    3.50
  13   0  -2    9.00    1.10
 -13   0   2    6.70    1.50
  12   0  -2  238.08    5.50
 -12   0   2  238.98    6.70
  11   0  -2    8.80    0.90
 -11   0   2    9.60    1.40
  10   0  -2    0.60    0.50
 -10   0   2    0.80    0.70
   9   0  -2    2.20    0.50
  -9   0   2    2.70    0.80
   8   0  -2  379.36    7.30
  -8   0   2  365.56    8.10
   7   0  -2   39.50    1.30
   7   0  -2   41.50    1.30
  -7   0   2   40.30    1.80
   6   0  -2    9.40    0.60
   6   0  -2    8.60    0.50
  -6   0   2    9.70    0.90
   5   0  -2  313.57    5.70
   5   0  -2  306.47    5.80
  -5   0   2  301.27    6.30
   4   0  -2  277.07    5.10
   4   0  -2  271.47    5.00
  -4   0   2  270.87    5.50
   3   0  -2 2351.76   40.70
   3   0  -2 2372.06   41.20
  -3   0   2 2324.67   41.30
   2   0  -2 1016.00   17.50
  -2   0   2 1045.90   17.80
  -2   0   2  998.40   17.70
   1   0  -2 1965.70   33.90
  -1   0   2 1885.31   34.20
  -1   0   2 2012.60   34.10
   0   0   2 2651.93   46.20
   0   0   2 2636.64   45.90
   1   0   2  108.49    2.00
   1   0   2  108.29    2.20
  -2   0  -2 3068.49   51.19
   2   0   2 2820.22   51.79
   2   0   2 2905.61   50.49
  -3   0  -2  467.55    8.30
   3   0   2  456.95    8.10
   3   0   2  452.35    8.30
  -4   0  -2  236.88    4.60
   4   0   2  225.28    4.50
   4   0   2  226.78    4.30
  -5   0  -2   97.09    2.50
   5   0   2   97.89    2.40
   5   0   2   98.89    2.10
  -6   0  -2  831.52   15.40
   6   0   2  849.02   14.80
   6   0   2  833.12   15.20
  -7   0  -2  228.88    5.20
   7   0   2  235.98    4.60
   7   0   2  231.18    4.90
  -8   0  -2  297.27    6.60
   8   0   2  294.17    5.80
   8   0   2  290.67    6.10
  -9   0  -2   54.19    2.30
   9   0   2   50.09    1.80
   9   0   2   49.80    1.60
 -10   0  -2  100.49    3.40
  10   0   2  107.39    2.70
  10   0   2  100.69    3.20
 -11   0  -2    7.70    1.20
  11   0   2    7.10    0.80
 -12   0  -2   23.60    2.00
  12   0   2   26.70    1.40
 -13   0  -2   29.30    2.30
 -14   0  -2   74.69    3.60
 -15   0  -2   39.20    2.90
 -16   0  -2   12.40    2.20
 -15   1   2    5.30    1.70
 -14   1   2   21.20    2.40
 -13   1   2  178.18    5.90
  12  -1  -2    3.50    0.80
 -12   1   2    3.30    1.10
  11  -1  -2    9.10    0.90
 -11   1   2    9.60    1.50
  10  -1  -2    0.80    0.40
 -10   1   2    0.20    0.60
   9  -1  -2  138.59    3.30
  -9   1   2  134.09    4.10
   8  -1  -2   60.19    1.90
   8  -1  -2   59.19    1.80
  -8   1   2   57.09    2.40
   7  -1  -2   24.20    1.00
   7  -1  -2   17.20    0.90
  -7   1   2   17.90    1.30
   6  -1  -2   14.40    0.70
   6  -1  -2   13.90    0.80
  -6   1   2   13.30    1.00
   5  -1  -2  117.79    2.60
   5  -1  -2  129.69    2.80
  -5   1   2  122.79    3.10
   4  -1  -2   48.30    1.20
   4  -1  -2   46.80    1.30
  -4   1   2   46.60    1.60
   3  -1  -2    1.50    0.20
   3  -1  -2    2.20    0.30
  -3   1   2    1.70    0.30
   2  -1  -2  822.62   14.00
  -2   1   2  801.12   13.90
  -2   1   2  779.92   14.10
   1  -1  -2  296.97    5.30
  -1   1   2  294.57    5.30
  -1   1   2  304.17    5.40
   0  -1  -2   23.30    0.60
   0   1   2   25.30    0.60
  -1  -1  -2    5.10    0.20
  -1  -1  -2    5.20    0.30
   1   1   2    5.40    0.20
  -2  -1  -2  344.97    6.10
   2   1   2  343.17    6.20
   2   1   2  339.07    6.10
  -3  -1  -2    1.60    0.20
   3   1   2    1.50    0.20
   3   1   2    1.50    0.20
  -4  -1  -2 1152.58   19.80
   4   1   2 1103.69   19.70
   4   1   2 1129.19   19.60
  -5  -1  -2   73.99    2.00
   5   1   2   71.99    1.70
   5   1   2   69.59    1.80
  -6  -1  -2  440.06    8.50
   6   1   2  435.26    8.00
   6   1   2  434.26    8.20
  -7  -1  -2    4.70    0.70
   7   1   2    5.40    0.60
   7   1   2    5.50    0.50
  -8  -1  -2  221.88    5.20
   8   1   2  221.28    4.60
   8   1   2  214.68    4.70
  -9  -1  -2  401.46    8.60
   9   1   2  402.06    8.00
   9   1   2  398.76    7.80
 -10  -1  -2    7.20    1.10
  10   1   2    8.10    0.80
 -11  -1  -2   23.60    1.80
  11   1   2   23.70    1.30
 -12  -1  -2    0.20    0.80
  12   1   2    1.50    0.60
 -13  -1  -2    8.00    1.40
  13   1   2    6.70    0.90
 -14  -1  -2   36.60    2.70
 -15  -1  -2   31.90    2.70
 -16  -1  -2  147.29    5.60
 -14   2   2   12.20    1.90
 -13   2   2   12.10    1.90
 -12   2   2    9.50    1.60
 -11   2   2   13.10    1.60
  10  -2  -2   88.49    2.50
 -10   2   2   87.39    3.40
   9  -2  -2   23.00    1.20
  -9   2   2   23.40    1.70
   8  -2  -2  356.26    7.20
   8  -2  -2  358.26    6.90
  -8   2   2  347.47    7.90
   7  -2  -2   89.29    2.50
   7  -2  -2   93.59    2.30
  -7   2   2   92.19    3.00
   6  -2  -2  130.39    3.10
   6  -2  -2  132.09    2.80
  -6   2   2  125.89    3.50
   5  -2  -2 1145.69   20.10
   5  -2  -2 1157.48   20.40
  -5   2   2 1150.18   20.80
   4  -2  -2    1.00    0.30
   4  -2  -2    0.90    0.20
  -4   2   2    1.10    0.30
   3  -2  -2   22.00    0.70
   3  -2  -2   20.60    0.80
  -3   2   2   21.50    0.90
   2  -2  -2 1217.58   21.10
  -2   2   2 1209.88   20.90
  -2   2   2 1215.18   21.30
   1  -2  -2   13.40    0.50
  -1   2   2   14.30    0.60
  -1   2   2   12.80    0.40
   0  -2  -2 4861.11   86.19
   0   2   2 5050.59   85.29
  -1  -2  -2  213.38    4.00
   1   2   2  215.08    3.80
  -2  -2  -2 3182.98   55.59
  -2  -2  -2 3212.48   55.99
   2   2   2 3207.98   55.69
  -3  -2  -2  146.79    2.90
   3   2   2  140.59    2.80
  -4  -2  -2   12.80    0.60
   4   2   2   12.80    0.50
   4   2   2   11.70    0.60
  -5  -2  -2  776.62   13.90
   5   2   2  764.22   13.60
   5   2   2  777.02   13.70
  -6  -2  -2  164.78    3.70
   6   2   2  162.38    3.40
   6   2   2  160.08    3.40
  -7  -2  -2 1146.59   20.70
   7   2   2 1138.59   20.20
   7   2   2 1143.09   20.20
  -8  -2  -2  155.88    4.00
   8   2   2  156.08    3.50
   8   2   2  157.68    3.50
  -9  -2  -2    2.80    0.70
   9   2   2    3.20    0.50
   9   2   2    5.10    0.60
 -10  -2  -2   50.79    2.30
  10   2   2   52.99    1.80
 -11  -2  -2  196.68    5.30
  11   2   2  197.78    4.50
 -12  -2  -2   16.10    1.70
  12   2   2   14.10    1.20
 -13  -2  -2  117.19    4.20
  13   2   2  113.79    3.30
 -14  -2  -2    7.90    1.50
  14   2   2    8.70    1.10
 -15  -2  -2   -1.20    1.00
 -16  -2  -2    7.20    1.70
 -14   3   2   26.50    2.70
 -13   3   2   71.59    3.80
 -12   3   2   31.20    2.50
 -11   3   2    9.90    1.50
 -10   3   2   16.40    1.70
   9  -3  -2   28.00    1.20
  -9   3   2   32.90    2.00
   8  -3  -2   79.29    2.50
  -8   3   2   77.79    2.90
   7  -3  -2    2.50    0.50
  -7   3   2    1.90    0.60
   6  -3  -2  102.99    2.80
  -6   3   2  109.69    3.20
   5  -3  -2   61.79    1.80
  -5   3   2   53.79    2.00
   4  -3  -2   35.80    1.30
   4  -3  -2   36.00    1.00
  -4   3   2   38.00    1.50
   3  -3  -2  303.07    5.50
   3  -3  -2  301.57    5.90
  -3   3   2  307.57    6.10
   2  -3  -2 1082.69   19.00
  -2   3   2 1071.79   19.10
  -2   3   2 1089.29   18.70
   1  -3  -2  715.03   12.80
  -1   3   2  729.63   12.80
  -1   3   2  719.73   12.50
   0  -3  -2 2404.86   43.30
   0   3   2 2390.96   42.60
   0   3   2 2576.64   43.00
  -1  -3  -2    8.70    0.40
  -1  -3  -2    8.30    0.40
   1   3   2    8.20    0.30
  -2  -3  -2   18.40    0.60
  -2  -3  -2   17.80    0.60
   2   3   2   18.20    0.60
  -3  -3  -2  249.38    4.70
   3   3   2  252.07    4.60
  -4  -3  -2  452.65    8.20
  -4  -3  -2  441.26    8.00
   4   3   2  444.36    8.00
  -5  -3  -2   51.89    1.30
  -5  -3  -2   50.49    1.50
  -5  -3  -2   50.69    1.20
   5   3   2   52.39    1.40
  -6  -3  -2  346.57    6.30
  -6  -3  -2  345.57    6.40
  -6  -3  -2  343.37    6.80
   6   3   2  344.07    6.50
  -7  -3  -2    7.40    0.80
   7   3   2    6.60    0.50
   7   3   2    6.50    0.60
  -8  -3  -2  556.54   10.90
   8   3   2  557.04   10.30
   8   3   2  555.34   10.30
  -9  -3  -2  194.28    4.80
   9   3   2  193.48    4.20
   9   3   2  189.88    4.20
 -10  -3  -2  104.09    3.40
  10   3   2  105.89    2.80
 -11  -3  -2    1.20    0.70
  11   3   2    1.30    0.60
 -12  -3  -2  183.18    5.30
  12   3   2  187.48    4.50
 -13  -3  -2    7.10    1.30
  13   3   2    8.20    1.00
 -14  -3  -2   18.50    2.00
  14   3   2   16.50    1.40
 -15  -3  -2    2.00    1.20
  15   3   2    4.40    1.00
 -16  -3  -2   19.60    2.30
 -14   4   2    3.30    1.70
 -13   4   2   53.19    3.40
 -12   4   2   16.50    2.10
 -11   4   2   16.90    1.90
 -10   4   2   -0.10    0.70
   9  -4  -2  122.49    3.90
  -9   4   2  120.69    4.10
   8  -4  -2   43.00    1.50
   8  -4  -2   42.20    1.80
  -8   4   2   40.40    2.10
   7  -4  -2   62.29    1.70
   7  -4  -2   63.29    2.20
  -7   4   2   65.69    2.50
   6  -4  -2    0.40    0.40
   6  -4  -2    0.60    0.30
  -6   4   2    1.00    0.50
   5  -4  -2  335.47    7.00
   5  -4  -2  345.97    6.40
  -5   4   2  349.77    7.30
   4  -4  -2  681.23   12.00
   4  -4  -2  678.23   12.60
  -4   4   2  677.63   12.90
   3  -4  -2  123.99    3.00
   3  -4  -2  129.89    2.60
  -3   4   2  135.49    3.20
   2  -4  -2  558.84   10.40
  -2   4   2  559.14    9.80
  -2   4   2  563.94   10.40
   1  -4  -2   25.40    1.00
  -1   4   2   27.10    0.70
  -1   4   2   28.40    1.00
   0  -4  -2   13.50    0.60
   0   4   2   14.50    0.40
   0   4   2   14.10    0.60
  -1  -4  -2   63.09    1.50
   1   4   2   57.99    1.50
   1   4   2   62.19    1.30
  -3  -4  -2 2496.65   44.20
  -3  -4  -2 2534.85   43.60
   3   4   2 2539.75   44.00
  -4  -4  -2   72.99    1.80
  -4  -4  -2   73.99    1.70
   4   4   2   72.99    1.70
  -5  -4  -2  152.18    3.10
  -5  -4  -2  151.08    3.30
   5   4   2  151.08    3.10
  -6  -4  -2   42.20    1.50
  -6  -4  -2   43.10    1.20
   6   4   2   40.20    1.30
  -7  -4  -2   30.30    1.30
  -7  -4  -2   30.20    1.00
   7   4   2   28.70    1.10
  -8  -4  -2  709.73   12.50
  -8  -4  -2  708.73   12.70
  -8  -4  -2  723.53   13.50
   8   4   2  696.63   13.00
  -9  -4  -2   70.99    2.50
   9   4   2   74.79    2.20
 -10  -4  -2  217.58    5.40
  10   4   2  216.38    4.80
 -11  -4  -2    3.90    0.90
  11   4   2    3.40    0.70
 -12  -4  -2   44.90    2.50
  12   4   2   46.00    1.90
 -13  -4  -2    9.80    1.40
  13   4   2    8.40    1.00
 -14  -4  -2   59.19    3.10
  14   4   2   57.29    2.40
 -15  -4  -2    1.20    1.00
  15   4   2    0.50    0.70
 -16  -4  -2   -0.50    1.10
  16   4   2   -0.20    0.80
 -17  -4  -2   -1.40    1.60
 -13   5   2   38.20    3.00
 -12   5   2    0.50    1.10
 -11   5   2  312.67    8.30
 -10   5   2  163.78    5.30
   9  -5  -2   25.30    1.60
  -9   5   2   29.20    2.10
   8  -5  -2    1.70    0.60
  -8   5   2    0.70    0.70
   7  -5  -2    6.40    0.90
  -7   5   2    4.60    0.90
   6  -5  -2  525.15    9.40
   6  -5  -2  511.45   10.30
  -6   5   2  511.05   10.60
   5  -5  -2   29.70    1.40
   5  -5  -2   27.50    0.90
  -5   5   2   27.00    1.50
   4  -5  -2  129.79    2.60
   4  -5  -2  128.69    3.30
  -4   5   2  126.69    3.40
   3  -5  -2  514.65    9.70
   3  -5  -2  512.25    9.00
  -3   5   2  490.65    9.80
   2  -5  -2  210.48    4.50
  -2   5   2  210.88    3.90
  -2   5   2  203.08    4.50
   1  -5  -2  163.98    3.60
  -1   5   2  159.18    3.00
  -1   5   2  167.48    3.60
   0  -5  -2  337.67    6.50
   0   5   2  336.67    6.00
   0   5   2  340.87    6.50
  -1  -5  -2  829.12   14.70
   1   5   2  821.82   14.70
   1   5   2  826.42   14.30
  -2  -5  -2  935.01   16.40
  -2  -5  -2  911.51   16.40
   2   5   2  950.90   16.20
  -3  -5  -2  905.21   16.20
  -3  -5  -2  931.31   16.30
   3   5   2  930.41   16.10
  -4  -5  -2   16.20    0.80
   4   5   2   15.70    0.70
  -5  -5  -2    1.90    0.30
  -5  -5  -2    1.90    0.40
   5   5   2    2.50    0.40
  -6  -5  -2    9.40    0.50
  -6  -5  -2    9.90    0.70
   6   5   2    9.70    0.60
  -7  -5  -2  702.03   12.40
  -7  -5  -2  696.33   13.10
   7   5   2  694.83   12.70
  -8  -5  -2  481.65    9.60
  -8  -5  -2  485.15    8.80
   8   5   2  478.45    9.10
  -9  -5  -2  240.98    5.60
   9   5   2  235.98    5.10
 -10  -5  -2   40.50    2.00
  10   5   2   41.00    1.60
 -11  -5  -2   95.49    3.30
  11   5   2   90.79    2.70
 -12  -5  -2   10.30    1.40
  12   5   2    9.70    1.00
 -13  -5  -2   32.90    2.20
  13   5   2   35.30    1.80
 -14  -5  -2   18.30    2.00
  14   5   2   19.80    1.50
 -15  -5  -2   19.40    2.10
  15   5   2   21.30    1.60
 -16  -5  -2    1.10    1.10
  16   5   2    1.50    0.90
 -17  -5  -2   18.70    2.30
  17   5   2   19.80    1.80
 -13   6   2    6.30    1.60
 -12   6   2   47.70    3.20
 -11   6   2   13.10    1.90
 -10   6   2   28.50    2.40
   9  -6  -2   12.10    1.40
  -9   6   2   11.80    1.50
   8  -6  -2   95.09    3.20
  -8   6   2   96.09    3.50
   7  -6  -2   55.59    2.30
  -7   6   2   55.49    2.50
   6  -6  -2  616.84   12.00
  -6   6   2  595.14   12.30
   5  -6  -2  237.48    5.50
  -5   6   2  236.28    5.70
   4  -6  -2    1.40    0.20
   4  -6  -2    0.70    0.40
  -4   6   2    1.20    0.50
   3  -6  -2  294.07    6.20
   3  -6  -2  291.57    5.40
  -3   6   2  300.67    6.40
   2  -6  -2  197.98    4.50
  -2   6   2  202.68    3.70
  -2   6   2  205.18    4.60
   1  -6  -2   11.20    0.80
  -1   6   2   11.60    0.40
  -1   6   2   11.00    0.80
   0  -6  -2 2984.50   51.09
   0   6   2 2948.10   50.99
   0   6   2 2925.71   50.69
  -1  -6  -2  223.98    4.60
   1   6   2  223.18    4.60
   1   6   2  223.38    4.10
  -2  -6  -2   58.29    1.60
  -2  -6  -2   60.49    1.60
   2   6   2   59.89    1.40
  -3  -6  -2   45.10    1.30
  -3  -6  -2   44.20    1.40
   3   6   2   45.50    1.20
  -4  -6  -2 1161.58   20.50
   4   6   2 1156.78   20.20
  -5  -6  -2  461.25    8.40
  -5  -6  -2  450.05    8.70
   5   6   2  457.35    8.40
  -6  -6  -2 1015.60   17.60
  -6  -6  -2  996.00   18.10
   6   6   2  988.50   17.70
  -7  -6  -2  261.87    5.00
  -7  -6  -2  253.07    5.60
   7   6   2  259.07    5.20
  -8  -6  -2   70.39    2.30
  -8  -6  -2   64.69    1.70
   8   6   2   67.89    2.00
  -9  -6  -2   18.00    1.30
   9   6   2   21.10    1.10
 -10  -6  -2  422.86    9.00
  10   6   2  426.56    8.50
 -11  -6  -2    9.10    1.20
  11   6   2    9.20    0.90
 -12  -6  -2    3.20    0.90
  12   6   2    3.20    0.70
 -13  -6  -2   14.70    1.60
  13   6   2   14.80    1.30
 -14  -6  -2   -0.30    0.80
  14   6   2   -0.70    0.60
 -15  -6  -2   66.49    3.40
  15   6   2   70.39    2.80
 -16  -6  -2   30.60    2.60
  16   6   2   36.00    2.20
 -17  -6  -2   40.30    3.10
  17   6   2   43.30    2.50
 -12   7   2    0.10    1.20
 -11   7   2   21.20    2.30
 -10   7   2   37.00    2.70
   9  -7  -2    6.90    1.10
  -9   7   2    5.20    1.30
   8  -7  -2   29.70    1.90
  -8   7   2   32.90    2.20
   7  -7  -2   30.30    1.80
  -7   7   2   32.10    2.10
   6  -7  -2    8.90    1.10
  -6   7   2    8.80    1.20
   5  -7  -2  344.27    7.40
  -5   7   2  334.47    7.60
   4  -7  -2    4.70    0.80
  -4   7   2    5.00    0.80
   3  -7  -2 1057.89   19.20
   3  -7  -2 1035.20   18.00
  -3   7   2 1032.70   19.30
   2  -7  -2   10.10    0.90
  -2   7   2   10.10    0.40
  -2   7   2   11.00    0.90
   1  -7  -2   23.50    1.20
  -1   7   2   24.20    0.70
  -1   7   2   23.50    1.20
   0  -7  -2   42.00    1.50
   0   7   2   44.90    1.00
   0   7   2   40.00    1.50
  -1  -7  -2    1.60    0.40
   1   7   2    1.20    0.40
   1   7   2    2.00    0.20
  -2  -7  -2 1247.98   22.40
  -2  -7  -2 1259.77   22.30
   2   7   2 1282.27   21.90
  -3  -7  -2  352.46    6.90
  -3  -7  -2  357.76    6.90
   3   7   2  353.16    6.50
  -4  -7  -2  778.62   14.10
  -4  -7  -2  770.92   14.00
   4   7   2  781.82   13.80
  -5  -7  -2  177.48    3.80
  -5  -7  -2  189.18    4.10
   5   7   2  182.88    3.80
  -6  -7  -2    1.10    0.30
  -6  -7  -2    1.80    0.50
   6   7   2    1.00    0.30
  -7  -7  -2 1006.80   18.40
  -7  -7  -2  999.60   17.70
   7   7   2 1006.10   18.00
  -8  -7  -2   53.89    1.50
  -8  -7  -2   55.49    2.00
   8   7   2   52.09    1.70
  -9  -7  -2  199.78    4.90
   9   7   2  200.18    4.50
 -10  -7  -2   50.89    2.20
  10   7   2   52.59    1.90
 -11  -7  -2  249.58    6.20
  11   7   2  247.38    5.60
 -12  -7  -2  207.08    5.60
  12   7   2  205.98    5.00
 -13  -7  -2    0.40    0.80
  13   7   2    0.40    0.60
 -14  -7  -2  241.68    6.70
  14   7   2  242.18    5.90
 -15  -7  -2   21.80    2.20
  15   7   2   21.20    1.70
 -16  -7  -2    4.20    1.30
  16   7   2    4.20    1.00
 -17  -7  -2   -0.50    1.10
  17   7   2   -0.80    0.80
 -12   8   2   33.10    3.00
 -11   8   2   29.80    2.70
 -10   8   2   57.39    3.20
   9  -8  -2   49.10    2.60
  -9   8   2   54.59    3.00
   8  -8  -2    2.50    0.90
  -8   8   2    2.00    1.00
   7  -8  -2  144.19    4.40
  -7   8   2  135.09    4.50
   6  -8  -2  351.46    8.00
  -6   8   2  354.16    8.30
   5  -8  -2   63.29    2.50
  -5   8   2   61.49    2.60
   4  -8  -2   84.49    2.90
  -4   8   2   88.49    3.00
   3  -8  -2   71.69    2.50
  -3   8   2   79.59    2.70
   2  -8  -2   54.49    2.00
  -2   8   2   52.99    2.10
  -2   8   2   55.59    1.20
   1  -8  -2   31.10    1.50
  -1   8   2   31.80    1.50
  -1   8   2   33.10    0.80
   0  -8  -2  109.69    3.00
   0   8   2  112.19    3.00
   0   8   2  108.39    2.20
  -1  -8  -2  352.66    7.20
   1   8   2  357.06    7.20
   1   8   2  359.76    6.40
  -2  -8  -2    0.30    0.30
  -2  -8  -2    0.40    0.30
   2   8   2    1.40    0.20
  -3  -8  -2  201.98    4.40
  -3  -8  -2  205.88    4.40
   3   8   2  207.28    4.00
  -4  -8  -2   80.79    2.20
  -4  -8  -2   76.49    2.10
   4   8   2   79.99    1.90
  -5  -8  -2 1673.03   29.40
   5   8   2 1655.33   29.00
  -6  -8  -2  370.56    7.10
  -6  -8  -2  368.96    7.50
   6   8   2  375.56    7.10
  -7  -8  -2  405.26    7.60
  -7  -8  -2  406.46    8.20
   7   8   2  397.76    7.80
  -8  -8  -2   15.90    1.20
  -8  -8  -2   16.20    1.20
   8   8   2   17.70    1.00
  -9  -8  -2   54.29    2.20
   9   8   2   52.29    1.80
 -10  -8  -2    0.50    0.60
  10   8   2    0.10    0.40
 -11  -8  -2   45.70    2.30
  11   8   2   46.30    1.90
 -12  -8  -2    3.70    1.00
  12   8   2    4.50    0.80
 -13  -8  -2  283.67    7.20
  13   8   2  277.07    6.40
 -14  -8  -2   16.60    1.80
  14   8   2   18.40    1.60
 -15  -8  -2   21.00    2.20
  15   8   2   20.90    1.80
 -16  -8  -2   20.00    2.20
  16   8   2   26.30    2.00
 -17  -8  -2   65.29    3.70
  17   8   2   70.29    3.10
 -11   9   2    5.20    1.40
 -10   9   2   22.00    2.30
   9  -9  -2    2.20    1.00
  -9   9   2    0.60    1.00
   8  -9  -2  176.58    5.30
  -8   9   2  177.68    5.60
   7  -9  -2  354.46    8.40
  -7   9   2  342.77    8.40
   6  -9  -2    9.30    1.20
  -6   9   2    5.90    1.10
   5  -9  -2   66.09    2.70
  -5   9   2   63.19    2.70
   4  -9  -2   65.69    2.60
  -4   9   2   64.49    2.60
   3  -9  -2  177.48    4.60
  -3   9   2  172.38    4.60
   2  -9  -2  381.86    8.20
  -2   9   2  384.66    8.20
   1  -9  -2    4.30    0.70
  -1   9   2    3.00    0.70
   0  -9  -2  208.38    4.90
   0   9   2  211.88    3.90
   0   9   2  213.08    5.00
  -1  -9  -2  153.18    3.90
   1   9   2  158.78    3.90
   1   9   2  159.58    3.10
  -2  -9  -2   30.80    1.40
   2   9   2   29.50    0.90
   2   9   2   30.30    1.40
  -3  -9  -2    8.30    0.80
  -3  -9  -2    9.00    0.70
   3   9   2    7.80    0.50
  -4  -9  -2  360.76    7.20
  -4  -9  -2  347.87    7.10
   4   9   2  353.36    6.70
  -5  -9  -2    2.00    0.50
  -5  -9  -2    2.00    0.40
   5   9   2    1.50    0.40
  -6  -9  -2    1.90    0.40
  -6  -9  -2    2.40    0.50
  -7  -9  -2   53.09    1.60
  -7  -9  -2   50.69    2.00
   7   9   2   52.19    1.70
  -8  -9  -2  123.19    3.50
   8   9   2  120.99    3.10
  -9  -9  -2   18.00    1.30
   9   9   2   17.60    1.10
 -10  -9  -2  542.15   11.00
  10   9   2  519.55   10.30
 -11  -9  -2   36.70    2.00
  11   9   2   37.80    1.70
 -12  -9  -2   37.50    2.20
  12   9   2   35.70    1.80
 -13  -9  -2   47.70    2.60
  13   9   2   42.40    2.10
 -14  -9  -2    2.20    1.10
  14   9   2    2.00    0.80
 -15  -9  -2   66.59    3.30
  15   9   2   60.09    2.70
 -16  -9  -2   17.50    2.10
  16   9   2   17.70    1.70
 -17  -9  -2   12.70    1.90
  17   9   2   10.20    1.50
 -11  10   2   12.00    2.40
 -10  10   2   34.50    2.90
   9 -10  -2  111.89    4.30
  -9  10   2  119.49    4.70
   8 -10  -2   51.19    2.80
  -8  10   2   47.10    3.00
   7 -10  -2   11.70    1.50
  -7  10   2   13.50    1.80
   6 -10  -2    3.00    0.90
  -6  10   2    2.40    1.00
   5 -10  -2    9.80    1.30
  -5  10   2    9.30    1.30
   4 -10  -2   13.20    1.50
  -4  10   2   13.60    1.50
   3 -10  -2  176.38    4.70
  -3  10   2  167.08    4.70
   2 -10  -2    8.40    1.10
  -2  10   2    8.60    1.10
   1 -10  -2  155.18    4.20
  -1  10   2  152.58    4.20
   0 -10  -2   62.49    2.30
   0  10   2   58.99    2.30
  -1 -10  -2  609.24   11.80
   1  10   2  602.84   10.70
   1  10   2  604.44   11.80
  -2 -10  -2  134.19    3.50
   2  10   2  135.99    3.60
   2  10   2  133.49    2.80
  -3 -10  -2 1054.59   19.10
  -3 -10  -2 1052.39   19.20
   3  10   2 1033.80   18.40
  -4 -10  -2   82.09    2.40
  -4 -10  -2   82.49    2.50
   4  10   2   83.49    2.00
  -5 -10  -2  258.47    5.60
  -5 -10  -2  257.57    5.50
   5  10   2  251.47    5.10
  -6 -10  -2  629.74   12.20
   6  10   2  639.04   11.70
  -7 -10  -2    4.10    0.60
  -7 -10  -2    2.70    0.60
   7  10   2    3.80    0.60
  -8 -10  -2  870.71   16.40
   8  10   2  858.11   15.80
  -9 -10  -2  135.39    3.90
   9  10   2  139.99    3.50
 -10 -10  -2   19.40    1.50
  10  10   2   17.60    1.30
 -11 -10  -2    7.60    1.20
  11  10   2    7.50    0.90
 -12 -10  -2   31.70    2.10
  12  10   2   28.00    1.70
 -13 -10  -2   34.50    2.30
  13  10   2   34.00    1.90
 -14 -10  -2   21.10    2.00
  14  10   2   22.10    1.70
 -15 -10  -2    1.20    1.00
  15  10   2    0.30    0.80
 -16 -10  -2   50.19    3.10
  16  10   2   49.10    2.60
 -17 -10  -2   -0.40    1.00
 -10  11   2   13.30    2.10
   9 -11  -2   22.40    2.30
  -9  11   2   29.30    2.70
   8 -11  -2   13.70    1.70
  -8  11   2   11.50    1.80
   7 -11  -2   52.69    2.90
  -7  11   2   51.99    3.00
   6 -11  -2   99.49    3.80
  -6  11   2  102.39    4.00
   5 -11  -2  132.09    4.40
  -5  11   2  142.19    4.60
   4 -11  -2  183.28    5.20
  -4  11   2  174.68    5.20
   3 -11  -2    8.50    1.20
  -3  11   2    5.50    1.10
   2 -11  -2  430.26    9.20
  -2  11   2  405.06    9.10
   1 -11  -2  337.87    7.60
  -1  11   2  331.37    7.60
   0 -11  -2  510.25   10.70
   0  11   2  539.85   10.80
  -1 -11  -2  246.08    5.80
   1  11   2  244.98    5.80
  -2 -11  -2   22.00    1.40
   2  11   2   23.00    0.80
   2  11   2   18.90    1.30
  -3 -11  -2   16.70    1.10
  -3 -11  -2   17.20    1.20
   3  11   2   15.90    0.70
  -4 -11  -2   31.30    1.50
  -4 -11  -2   30.40    1.50
   4  11   2   30.20    1.10
  -5 -11  -2  325.17    7.00
  -5 -11  -2  335.17    6.90
   5  11   2  333.17    6.40
  -6 -11  -2   36.60    1.50
  -6 -11  -2   32.60    1.60
   6  11   2   33.60    1.30
  -7 -11  -2  101.89    3.10
  -7 -11  -2  107.59    2.80
   7  11   2  104.89    2.70
  -8 -11  -2   71.99    2.60
   8  11   2   72.39    2.20
  -9 -11  -2    2.50    0.70
   9  11   2    2.30    0.60
 -10 -11  -2    1.80    0.80
  10  11   2    1.70    0.60
 -11 -11  -2  158.48    4.60
  11  11   2  160.68    4.20
 -12 -11  -2   32.90    2.20
  12  11   2   34.50    1.80
 -13 -11  -2   17.50    1.80
  13  11   2   15.40    1.40
 -14 -11  -2   29.30    2.30
  14  11   2   26.10    1.90
 -15 -11  -2   14.30    1.90
  15  11   2   12.40    1.50
 -16 -11  -2    1.30    1.20
  16  11   2    5.80    1.20
 -17 -11  -2    2.20    1.20
   9 -12  -2   39.70    2.90
  -9  12   2   46.30    3.20
   8 -12  -2   20.10    2.20
  -8  12   2   22.00    2.40
   7 -12  -2   83.49    3.70
  -7  12   2   79.79    3.80
   6 -12  -2   46.40    2.80
  -6  12   2   52.79    3.00
   5 -12  -2   18.30    1.90
  -5  12   2   20.20    2.00
   4 -12  -2   60.89    2.90
  -4  12   2   57.39    2.90
   3 -12  -2  100.79    3.70
  -3  12   2   98.59    3.60
   2 -12  -2   10.70    1.30
  -2  12   2   14.20    1.50
   1 -12  -2   12.40    1.40
  -1  12   2   18.00    1.60
   0 -12  -2   99.39    3.40
   0  12   2  102.29    3.40
  -1 -12  -2   76.39    2.70
   1  12   2   67.29    2.70
  -2 -12  -2   37.50    1.90
   2  12   2   34.60    1.90
  -3 -12  -2   42.50    1.90
   3  12   2   43.60    2.00
   3  12   2   44.60    1.30
  -4 -12  -2  663.83   13.20
  -4 -12  -2  694.83   13.20
   4  12   2  689.53   12.30
  -5 -12  -2  326.97    7.10
  -5 -12  -2  326.97    7.00
   5  12   2  323.57    6.40
  -6 -12  -2   19.70    1.40
  -6 -12  -2   20.20    1.20
   6  12   2   21.20    1.10
  -7 -12  -2    1.20    0.60
  -7 -12  -2    1.60    0.50
   7  12   2    4.90    0.70
  -8 -12  -2   20.30    1.50
   8  12   2   16.20    1.10
  -9 -12  -2    3.90    0.80
   9  12   2    4.40    0.70
 -10 -12  -2  314.07    7.40
  10  12   2  317.37    6.80
 -11 -12  -2   -0.30    0.60
  11  12   2    0.00    0.60
 -12 -12  -2  188.38    5.40
  12  12   2  181.78    4.70
 -13 -12  -2    0.70    0.90
  13  12   2    1.00    0.80
 -14 -12  -2   66.29    3.20
  14  12   2   58.99    2.70
 -15 -12  -2   -0.70    0.90
  15  12   2    0.30    0.90
 -16 -12  -2  110.29    4.60
  16  12   2  111.99    4.00
 -17 -12  -2    0.00    1.10
   9 -13  -2   22.00    2.40
   8 -13  -2    1.70    1.10
  -8  13   2   -0.10    1.10
   7 -13  -2   22.60    2.30
  -7  13   2   20.50    2.30
   6 -13  -2   14.60    1.90
  -6  13   2   12.90    1.80
   5 -13  -2   90.39    3.80
  -5  13   2   89.29    3.80
   4 -13  -2   30.80    2.30
  -4  13   2   35.90    2.40
   3 -13  -2  110.59    4.00
  -3  13   2  111.59    4.00
   2 -13  -2   17.80    1.70
  -2  13   2   18.70    1.70
   1 -13  -2   48.30    2.50
  -1  13   2   52.39    2.60
   0 -13  -2  279.57    6.70
   0  13   2  262.57    6.70
  -1 -13  -2   67.49    2.70
   1  13   2   63.39    2.70
  -2 -13  -2  316.57    7.30
   2  13   2  326.27    7.50
  -3 -13  -2  200.58    5.10
   3  13   2  205.88    5.40
  -4 -13  -2    0.30    0.50
  -4 -13  -2    1.00    0.60
   4  13   2    0.80    0.40
  -5 -13  -2   18.50    1.30
  -5 -13  -2   16.30    1.30
   5  13   2   16.90    1.00
  -6 -13  -2   46.90    2.00
  -6 -13  -2   46.30    2.10
   6  13   2   46.20    1.60
  -7 -13  -2   37.60    1.90
   7  13   2   37.40    1.50
  -8 -13  -2   16.20    1.40
   8  13   2   13.90    1.10
  -9 -13  -2    7.30    1.10
   9  13   2    7.10    0.90
 -10 -13  -2    0.40    0.70
  10  13   2    0.60    0.60
 -11 -13  -2   69.89    3.00
  11  13   2   68.99    2.60
 -12 -13  -2   88.59    3.50
  12  13   2   82.99    3.00
 -13 -13  -2   74.09    3.30
  13  13   2   74.99    2.90
 -14 -13  -2   51.49    3.00
  14  13   2   49.00    2.50
 -15 -13  -2    3.20    1.20
  15  13   2    2.80    1.00
 -16 -13  -2  164.18    5.70
  16  13   2  165.58    5.00
   8 -14  -2    4.30    1.40
  -8  14   2    2.30    1.40
   7 -14  -2   15.40    2.00
  -7  14   2   13.90    2.10
   6 -14  -2   55.89    3.30
  -6  14   2   57.89    3.40
   5 -14  -2   19.30    2.10
  -5  14   2   17.40    2.00
   4 -14  -2   24.00    2.20
  -4  14   2   27.10    2.30
   3 -14  -2   14.00    1.70
  -3  14   2   14.70    1.80
   2 -14  -2    4.60    1.10
  -2  14   2    4.90    1.20
   1 -14  -2   46.40    2.60
  -1  14   2   46.20    2.60
   0 -14  -2  679.03   14.00
   0  14   2  666.43   14.00
  -1 -14  -2   42.00    2.20
   1  14   2   35.60    2.20
  -2 -14  -2   10.30    1.30
   2  14   2   10.50    1.40
  -3 -14  -2   61.79    2.60
   3  14   2   70.09    2.90
  -4 -14  -2    8.80    1.10
   4  14   2    5.70    1.00
  -5 -14  -2   17.90    1.40
  -5 -14  -2   16.80    1.40
   5  14   2   19.10    1.00
  -6 -14  -2    3.40    0.80
  -6 -14  -2    3.40    0.80
   6  14   2    3.80    0.60
  -7 -14  -2   90.99    3.20
  -7 -14  -2   88.89    2.90
   7  14   2   93.69    2.60
  -8 -14  -2  508.75   10.80
   8  14   2  517.55   10.00
  -9 -14  -2   71.39    2.90
   9  14   2   68.89    2.40
 -10 -14  -2   70.89    3.00
  10  14   2   70.69    2.50
 -11 -14  -2   52.09    2.60
  11  14   2   50.99    2.20
 -12 -14  -2   67.39    3.10
  12  14   2   64.19    2.60
 -13 -14  -2    0.60    0.80
  13  14   2    0.10    0.80
 -14 -14  -2   62.29    3.30
  14  14   2   64.19    2.90
 -15 -14  -2    1.50    1.10
  15  14   2   -0.30    0.90
 -16 -14  -2    1.10    1.10
  16  14   2    1.90    1.60
   7 -15  -2   29.80    2.80
  -7  15   2   25.30    2.70
   6 -15  -2    4.10    1.40
  -6  15   2   -0.90    1.10
   5 -15  -2    1.70    1.10
  -5  15   2    2.80    1.30
   4 -15  -2    0.80    0.90
  -4  15   2    2.50    1.20
   3 -15  -2   20.50    2.10
  -3  15   2   22.40    2.20
   2 -15  -2   84.89    3.70
  -2  15   2   91.49    3.80
   1 -15  -2  143.79    4.80
  -1  15   2  144.49    4.90
   0 -15  -2   38.90    2.40
   0  15   2   40.50    2.50
  -1 -15  -2    2.90    1.00
   1  15   2    3.20    1.10
  -2 -15  -2    0.90    0.70
   2  15   2    0.40    0.80
  -3 -15  -2  170.98    4.90
   3  15   2  173.58    5.10
  -4 -15  -2  303.67    7.20
   4  15   2  302.17    7.50
  -5 -15  -2    3.20    0.80
  -5 -15  -2    1.20    0.60
  -6 -15  -2  245.58    6.10
  -6 -15  -2  237.28    5.90
  -7 -15  -2   41.00    2.20
  -7 -15  -2   45.20    2.10
   7  15   2   39.70    1.70
  -8 -15  -2  139.39    4.30
   8  15   2  143.59    3.60
  -9 -15  -2    7.50    1.20
   9  15   2    6.60    0.90
 -10 -15  -2  261.07    6.80
  10  15   2  268.67    6.10
 -11 -15  -2    7.50    1.40
  11  15   2    7.60    1.00
 -12 -15  -2   17.40    1.90
  12  15   2   12.60    1.30
 -13 -15  -2    6.40    1.40
  13  15   2    3.60    1.00
 -14 -15  -2    1.80    1.20
  14  15   2    4.00    1.10
 -15 -15  -2    0.80    1.00
  15  15   2    1.00    0.90
 -16 -15  -2   17.50    2.20
   6 -16  -2    3.50    1.50
  -6  16   2    4.70    1.60
   5 -16  -2    8.50    1.80
  -5  16   2    7.10    1.60
   4 -16  -2   11.90    1.90
  -4  16   2    8.20    1.70
   3 -16  -2    3.10    1.30
  -3  16   2    2.50    1.20
   2 -16  -2    4.10    1.20
  -2  16   2    5.50    1.30
   1 -16  -2    1.10    1.00
  -1  16   2    2.40    1.10
   0 -16  -2   29.60    2.20
   0  16   2   30.00    2.30
  -1 -16  -2  339.67    8.40
   1  16   2  334.57    8.50
  -2 -16  -2    6.50    1.30
   2  16   2    8.40    1.50
  -3 -16  -2  274.07    7.00
   3  16   2  268.27    7.10
  -4 -16  -2    1.30    0.80
   4  16   2    0.10    0.80
  -5 -16  -2   92.29    3.30
   5  16   2   86.19    3.50
  -6 -16  -2    4.00    0.90
  -6 -16  -2    4.00    1.00
  -7 -16  -2  125.79    4.10
  -8 -16  -2    0.80    0.70
   8  16   2    1.50    0.60
  -9 -16  -2    4.30    1.10
   9  16   2    2.80    0.70
 -10 -16  -2  275.67    7.10
  10  16   2  278.07    6.30
 -11 -16  -2    0.50    0.80
  11  16   2    0.20    0.70
 -12 -16  -2    7.50    1.40
  12  16   2    7.70    1.20
 -13 -16  -2   20.40    2.10
  13  16   2   20.00    1.80
 -14 -16  -2   23.30    2.30
  14  16   2   26.50    2.10
 -15 -16  -2   89.79    4.10
  15  16   2   83.09    3.40
   5 -17  -2    8.40    2.00
  -5  17   2    3.40    1.50
   4 -17  -2    6.80    1.70
  -4  17   2    6.30    1.60
   3 -17  -2    1.70    1.20
  -3  17   2    1.40    1.10
   2 -17  -2   47.80    3.00
  -2  17   2   46.10    3.10
   1 -17  -2    0.40    1.00
  -1  17   2    0.10    1.00
   0 -17  -2   63.49    3.30
   0  17   2   63.39    3.40
  -1 -17  -2   56.49    3.10
   1  17   2   61.09    3.30
  -2 -17  -2   62.99    3.10
   2  17   2   70.39    3.40
  -3 -17  -2    4.00    1.10
   3  17   2    3.40    1.20
  -4 -17  -2   62.49    2.90
   4  17   2   65.79    3.20
  -5 -17  -2    4.10    1.00
   5  17   2    3.80    1.10
  -6 -17  -2  153.38    4.70
  -6 -17  -2  152.18    4.60
   6  17   2  151.88    5.00
  -7 -17  -2   13.00    1.50
  -8 -17  -2    4.10    1.10
  -9 -17  -2   45.80    2.60
   9  17   2   43.80    2.00
 -10 -17  -2    6.80    1.30
  10  17   2    8.30    1.10
 -11 -17  -2   10.00    1.50
  11  17   2    8.70    1.20
 -12 -17  -2   -0.30    0.80
  12  17   2    0.20    0.80
 -13 -17  -2   10.40    1.70
  13  17   2    7.40    1.30
 -14 -17  -2   37.30    2.80
  14  17   2   34.40    2.30
 -15 -17  -2    0.10    1.10
  -4  18   2   24.60    2.90
   3 -18  -2   24.70    2.70
  -3  18   2   30.80    3.00
   2 -18  -2    4.80    1.40
  -2  18   2    4.00    1.50
   1 -18  -2    4.00    1.30
  -1  18   2    6.40    1.60
   0 -18  -2    1.50    1.10
   0  18   2    1.40    1.10
  -1 -18  -2    0.70    1.00
   1  18   2    0.90    1.10
  -2 -18  -2    6.50    1.40
   2  18   2    6.20    1.40
  -3 -18  -2   20.40    2.10
   3  18   2   18.80    2.10
  -4 -18  -2   50.89    2.70
   4  18   2   51.39    3.00
  -5 -18  -2    3.40    1.00
   5  18   2    4.40    1.30
  -6 -18  -2   17.40    1.80
   6  18   2   15.10    1.80
  -7 -18  -2    2.40    1.00
  -8 -18  -2   33.40    2.30
  -9 -18  -2    2.40    1.00
 -10 -18  -2   67.39    3.20
 -11 -18  -2    6.60    1.40
  11  18   2    5.90    1.10
 -12 -18  -2   88.69    3.90
  12  18   2   93.29    3.30
 -13 -18  -2   81.59    3.80
  13  18   2   83.49    3.20
 -14 -18  -2   18.90    2.20
  14  18   2   14.60    1.60
   2 -19  -2   25.60    2.80
  -2  19   2   26.60    2.80
   1 -19  -2    2.30    1.30
  -1  19   2    7.00    1.70
   0 -19  -2    1.40    1.20
   0  19   2    0.40    1.10
  -1 -19  -2   43.40    3.00
   1  19   2   45.90    3.20
  -2 -19  -2    1.10    1.00
   2  19   2    1.00    1.20
  -3 -19  -2   -0.20    0.80
   3  19   2   -0.30    1.00
  -4 -19  -2    9.80    1.60
   4  19   2    7.30    1.60
  -5 -19  -2   15.60    1.90
   5  19   2   15.00    2.00
  -6 -19  -2   24.50    2.10
   6  19   2   26.70    2.40
   7  19   2   27.90    2.40
  -8 -19  -2   -0.90    0.80
  -9 -19  -2   15.10    1.80
 -10 -19  -2    1.50    1.00
 -11 -19  -2    0.70    1.00
 -12 -19  -2   34.80    2.60
 -13 -19  -2    8.30    1.60
  13  19   2    5.30    1.20
 -14 -19  -2   11.70    2.00
  -1  20   2    9.60    2.00
   0 -20  -2   37.60    3.10
   0  20   2   41.00    3.20
  -1 -20  -2    4.50    1.50
   1  20   2    5.30    1.60
  -2 -20  -2    7.30    1.70
   2  20   2    8.50    1.80
  -3 -20  -2    2.50    1.20
   3  20   2    4.00    1.40
  -4 -20  -2   38.70    2.70
   4  20   2   45.20    3.10
  -5 -20  -2    1.60    1.00
   5  20   2   -0.30    1.10
   6  20   2   78.19    3.90
   7  20   2    0.50    1.10
   8  20   2   28.70    2.60
  -9 -20  -2    2.00    1.10
 -10 -20  -2    5.70    1.30
 -11 -20  -2    0.60    1.00
 -12 -20  -2    9.40    1.70
 -13 -20  -2   10.50    1.90
   1  21   2   11.00    2.10
  -2 -21  -2   20.90    2.40
   2  21   2   22.60    2.60
  -3 -21  -2    0.20    1.00
   3  21   2    1.10    1.30
  -4 -21  -2   20.70    2.20
   4  21   2   25.70    2.80
  -5 -21  -2   39.00    2.80
   5  21   2   37.20    3.10
   6  21   2    0.00    1.20
   7  21   2   23.30    2.60
   8  21   2   36.10    3.00
   9  21   2   64.99    3.80
 -10 -21  -2   17.10    2.10
 -11 -21  -2   -0.60    0.90
  -4 -22  -2   -0.10    1.10
   4  22   2   -0.50    1.20
  -5 -22  -2    8.40    1.70
   5  22   2    6.00    1.80
   6  22   2    4.10    1.60
   7  22   2   19.30    2.50
   8  22   2    8.30    1.80
   9  22   2    8.80    1.90
   5  21  -3   24.50    4.30
  -3 -21   3   71.09    4.10
  -2 -21   3   -0.50    1.20
  -9 -20   3    3.40    1.40
  -8 -20   3   19.10    2.30
   7  20  -3   -0.60    1.20
   6  20  -3   27.00    2.80
   5  20  -3    1.80    1.50
   4  20  -3    8.50    1.90
   3  20  -3    2.30    1.50
  -3 -20   3    1.70    1.20
   2  20  -3    0.90    1.40
  -2 -20   3    1.10    1.20
   1  20  -3   23.40    2.80
  -1 -20   3   24.30    2.50
   0 -20   3   16.30    2.60
 -11 -19   3    3.60    1.40
 -10 -19   3    2.80    1.30
  -9 -19   3    6.10    1.50
  -8 -19   3   23.10    2.40
  -7 -19   3   55.99    3.20
   6  19  -3   26.00    2.70
   5  19  -3  155.38    5.80
   4  19  -3    0.40    1.30
   3  19  -3   -0.70    1.10
  -3 -19   3    0.80    1.10
   2  19  -3    0.90    1.30
  -2 -19   3    0.30    1.00
   1  19  -3    1.80    1.40
  -1 -19   3    1.20    1.20
   0  19  -3   80.99    4.30
   0 -19   3   73.59    3.90
  -1  19  -3    0.40    1.40
   1 -19   3   -0.90    1.20
  13  18  -3   14.20    1.60
 -12 -18   3   22.30    2.50
 -11 -18   3   16.60    2.10
 -10 -18   3    3.40    1.30
  -9 -18   3   62.89    3.40
  -8 -18   3    4.30    1.30
  -7 -18   3   79.79    3.70
  -6 -18   3    7.40    1.50
   5  18  -3    8.10    1.70
   4  18  -3    5.10    1.50
  -4 -18   3    2.80    1.10
   3  18  -3   49.80    3.30
  -3 -18   3   52.49    2.90
   2  18  -3   31.10    2.80
  -2 -18   3   33.10    2.50
   1  18  -3   83.39    4.20
  -1 -18   3   85.39    3.90
   0  18  -3   11.60    2.00
   0 -18   3   10.60    1.70
  -1  18  -3    9.70    1.90
   1 -18   3    9.30    1.80
  -2  18  -3    2.90    1.50
   2 -18   3    3.10    1.40
  -3  18  -3   20.80    2.60
   3 -18   3   16.40    2.30
  13  17  -3    5.20    1.10
 -13 -17   3    4.10    1.50
  12  17  -3    4.50    1.10
 -12 -17   3    3.80    1.40
  11  17  -3    0.30    0.80
 -11 -17   3    1.80    1.20
 -10 -17   3   41.60    2.80
  -9 -17   3   75.79    3.60
  -8 -17   3   -0.40    0.90
  -7 -17   3   25.60    2.20
  -6 -17   3    1.70    1.00
  -5 -17   3   10.90    1.60
   4  17  -3  115.89    4.60
  -4 -17   3  120.99    4.20
   3  17  -3   48.30    3.10
  -3 -17   3   54.09    2.80
   2  17  -3   62.59    3.50
  -2 -17   3   69.39    3.30
   1  17  -3    0.40    1.10
  -1 -17   3   -0.20    0.90
   0  17  -3   15.60    2.10
   0 -17   3   18.20    2.10
  -1  17  -3   11.70    2.00
   1 -17   3   14.20    1.90
  -2  17  -3   23.30    2.60
   2 -17   3   21.60    2.40
  -3  17  -3   10.40    1.90
   3 -17   3    8.20    1.70
  -4  17  -3    0.00    1.40
   4 -17   3    0.20    1.20
  14  16  -3    2.70    1.10
  13  16  -3  105.59    3.70
 -13 -16   3  105.69    4.60
  12  16  -3    0.90    0.90
 -12 -16   3   -0.10    1.00
  11  16  -3  160.18    4.40
 -11 -16   3  144.89    5.30
  10  16  -3   55.29    2.30
 -10 -16   3   57.89    3.20
   9  16  -3    0.80    0.70
  -9 -16   3    0.20    0.90
  -8 -16   3   -0.40    0.80
  -7 -16   3   14.70    1.80
  -6 -16   3   10.90    1.50
  -5 -16   3  117.59    4.20
   4  16  -3    0.20    0.90
  -4 -16   3    0.90    0.80
  -4 -16   3    0.80    0.80
   3  16  -3   26.30    2.40
  -3 -16   3   24.50    2.00
   2  16  -3   63.49    3.30
  -2 -16   3   60.69    2.90
   1  16  -3   51.59    3.10
  -1 -16   3   57.19    2.90
   0  16  -3   73.09    3.70
   0 -16   3   78.39    3.50
  -1  16  -3    2.30    1.20
   1 -16   3    0.10    0.90
  -2  16  -3   91.69    4.30
   2 -16   3   91.59    4.10
  -3  16  -3   30.30    2.90
   3 -16   3   37.50    2.80
  -4  16  -3   56.59    3.60
   4 -16   3   57.19    3.50
  -5  16  -3    2.30    1.40
   5 -16   3    1.50    1.30
  -6  16  -3    7.80    2.80
   6 -16   3    7.70    2.80
  14  15  -3   40.00    2.40
 -14 -15   3   38.80    3.00
  13  15  -3    3.50    1.00
 -13 -15   3    3.60    1.30
  12  15  -3   17.60    1.60
 -12 -15   3   16.00    2.00
  11  15  -3   10.20    1.20
 -11 -15   3    8.30    1.60
  10  15  -3   -0.20    0.60
 -10 -15   3    1.30    1.00
   9  15  -3   58.19    2.20
  -9 -15   3   59.59    3.00
   8  15  -3   37.40    1.70
  -8 -15   3   41.40    2.50
  -7 -15   3  179.78    5.40
  -6 -15   3   59.79    2.90
  -5 -15   3    5.60    1.20
  -4 -15   3   25.00    1.80
  -4 -15   3   28.10    2.00
   3  15  -3   68.49    3.30
  -3 -15   3   74.29    3.00
   2  15  -3    4.10    1.10
  -2 -15   3    3.60    1.00
   1  15  -3   84.99    3.60
  -1 -15   3   79.19    3.30
   0  15  -3   53.29    3.00
   0 -15   3   58.69    2.90
  -1  15  -3   23.20    2.30
   1 -15   3   23.40    2.10
  -2  15  -3   17.80    2.10
   2 -15   3   16.50    1.90
  -3  15  -3  136.59    5.20
   3 -15   3  145.99    5.10
  -4  15  -3   20.10    2.30
   4 -15   3   21.20    2.30
  -5  15  -3  109.59    4.80
   5 -15   3  120.79    4.90
  -6  15  -3    3.70    1.50
   6 -15   3    3.20    1.40
  -7  15  -3   -0.60    1.30
   7 -15   3    0.90    1.20
  14  14  -3   11.30    1.40
 -14 -14   3   10.30    1.80
  13  14  -3    4.00    1.10
 -13 -14   3    2.70    1.20
  12  14  -3   84.29    3.10
 -12 -14   3   83.29    3.90
  11  14  -3    0.70    0.70
 -11 -14   3    1.50    1.10
  10  14  -3  183.78    4.60
 -10 -14   3  174.68    5.50
   9  14  -3   68.29    2.40
  -9 -14   3   70.39    3.20
   8  14  -3   45.50    1.90
  -8 -14   3   46.60    2.60
   7  14  -3    8.90    0.90
  -7 -14   3    7.30    1.30
   6  14  -3  141.29    3.50
  -6 -14   3  146.89    4.50
  -5 -14   3    8.30    1.10
  -5 -14   3    7.80    1.20
  -4 -14   3   55.99    2.40
  -4 -14   3   53.39    2.60
  -3 -14   3  101.69    3.50
  -3 -14   3   99.49    3.50
   2  14  -3   19.70    1.90
  -2 -14   3   16.80    1.60
   1  14  -3   99.39    3.90
  -1 -14   3  105.69    3.70
   0  14  -3  430.36   10.00
   0 -14   3  414.86    9.70
  -1  14  -3   29.70    2.40
   1 -14   3   31.70    2.20
  -2  14  -3  156.28    5.20
   2 -14   3  153.78    5.10
  -3  14  -3    7.00    1.40
   3 -14   3    6.90    1.40
  -4  14  -3   10.70    1.70
   4 -14   3   11.10    1.70
  -5  14  -3   86.09    4.10
   5 -14   3   83.29    4.00
  -6  14  -3    7.60    1.70
   6 -14   3    9.80    1.70
  -7  14  -3   24.30    2.60
   7 -14   3   25.40    2.60
  -8  14  -3   23.10    2.90
   8 -14   3   26.10    2.80
  15  13  -3   33.00    2.40
 -15 -13   3   38.50    3.00
  14  13  -3    3.30    1.10
 -14 -13   3    7.20    1.60
  13  13  -3   29.10    2.00
 -13 -13   3   35.00    2.70
  12  13  -3   30.50    1.90
 -12 -13   3   30.20    2.50
  11  13  -3  107.99    3.40
 -11 -13   3  110.09    4.20
  10  13  -3    3.00    0.80
 -10 -13   3    1.90    0.90
   9  13  -3   91.39    2.80
  -9 -13   3   92.89    3.60
   8  13  -3   83.79    2.60
  -8 -13   3   82.79    3.30
   7  13  -3  172.28    4.00
  -7 -13   3  167.28    4.90
   6  13  -3   93.49    2.50
  -6 -13   3   94.69    3.40
   5  13  -3  187.68    4.10
  -5 -13   3  182.08    5.10
  -4 -13   3    0.00    0.60
  -4 -13   3    0.00    0.60
  -3 -13   3  200.88    5.20
  -3 -13   3  200.78    5.30
   2  13  -3    6.80    1.20
  -2 -13   3    6.70    1.00
   1  13  -3    8.70    1.30
  -1 -13   3    8.20    1.20
   0  13  -3  251.27    6.70
   0 -13   3  249.48    6.40
  -1  13  -3    1.00    0.80
   1 -13   3   -0.90    0.60
  -2  13  -3   13.70    1.70
   2 -13   3   12.80    1.60
  -3  13  -3   87.69    3.70
   3 -13   3   83.79    3.60
  -4  13  -3  115.29    4.40
   4 -13   3  109.29    4.20
  -5  13  -3   49.50    3.00
   5 -13   3   50.09    3.00
  -6  13  -3   63.29    3.50
   6 -13   3   59.39    3.30
  -7  13  -3    9.70    1.80
   7 -13   3   13.60    1.90
  -8  13  -3    7.70    1.70
   8 -13   3    3.80    1.40
  -9  13  -3    5.70    2.50
   9 -13   3    5.90    1.60
  15  12  -3    0.30    0.90
 -15 -12   3    0.60    1.20
  14  12  -3   18.60    1.70
 -14 -12   3   16.70    2.10
  13  12  -3    1.20    0.80
 -13 -12   3    0.90    1.10
  12  12  -3   96.99    3.30
 -12 -12   3  101.09    4.10
  11  12  -3   65.29    2.50
 -11 -12   3   65.49    3.20
  10  12  -3   31.40    1.70
 -10 -12   3   30.60    2.20
   9  12  -3  285.97    6.30
  -9 -12   3  288.67    7.30
   8  12  -3    8.90    0.90
  -8 -12   3    8.80    1.30
   7  12  -3  304.17    6.30
  -7 -12   3  306.87    7.30
   6  12  -3   12.60    1.00
  -6 -12   3   13.00    1.40
   5  12  -3   14.10    0.90
  -5 -12   3   13.40    1.10
  -5 -12   3   14.10    1.40
   4  12  -3  187.88    3.90
  -4 -12   3  186.58    5.00
  -4 -12   3  183.28    4.60
  -3 -12   3  337.47    7.40
  -3 -12   3  336.97    7.60
  -2 -12   3   47.70    2.20
  -2 -12   3   46.90    2.10
   1  12  -3    1.90    0.80
  -1 -12   3    2.60    0.70
   0  12  -3   18.00    1.70
   0 -12   3   18.50    1.50
  -1  12  -3    8.20    1.20
   1 -12   3    6.90    1.10
  -2  12  -3  205.68    5.80
   2 -12   3  202.68    5.60
  -3  12  -3  226.18    6.30
   3 -12   3  229.58    6.30
  -4  12  -3    2.80    1.00
   4 -12   3    5.70    1.20
  -5  12  -3  129.59    4.70
   5 -12   3  135.99    4.70
  -6  12  -3    9.30    1.70
   6 -12   3    8.90    1.60
  -7  12  -3  150.38    5.40
   7 -12   3  147.09    5.20
  -8  12  -3   20.00    2.40
   8 -12   3   23.60    2.40
  -9  12  -3   44.30    3.30
   9 -12   3   36.70    2.90
  10 -12   3    3.00    1.20
  15  11  -3    7.50    1.30
 -15 -11   3    8.10    1.70
  14  11  -3   15.10    1.60
 -14 -11   3   11.70    1.90
  13  11  -3   21.70    1.80
 -13 -11   3   18.90    2.10
  12  11  -3    4.80    1.00
 -12 -11   3    4.00    1.20
  11  11  -3    9.30    1.10
 -11 -11   3   10.20    1.50
  10  11  -3  150.08    4.00
 -10 -11   3  146.39    4.70
   9  11  -3   56.19    2.10
  -9 -11   3   60.09    2.80
   8  11  -3    8.10    0.90
  -8 -11   3    7.20    1.10
   7  11  -3  333.07    6.80
  -7 -11   3  338.07    7.80
   6  11  -3  440.46    8.50
  -6 -11   3  437.06    9.40
   5  11  -3    7.20    0.70
  -5 -11   3    6.60    0.80
  -5 -11   3    5.80    1.00
   4  11  -3 1037.80   18.20
  -4 -11   3 1030.10   18.90
  -4 -11   3 1013.80   19.30
   3  11  -3  274.17    5.30
  -3 -11   3  271.97    6.30
  -3 -11   3  273.87    6.10
  -2 -11   3  400.86    8.50
  -2 -11   3  405.56    8.60
   1  11  -3   56.69    2.50
  -1 -11   3   49.90    2.20
   0  11  -3   27.10    1.80
   0 -11   3   25.20    1.60
  -1  11  -3   55.09    2.50
   1 -11   3   51.09    2.40
  -2  11  -3   29.70    1.90
   2 -11   3   28.30    1.90
  -3  11  -3   41.70    2.40
   3 -11   3   49.10    2.40
  -4  11  -3   20.00    1.90
   4 -11   3   26.80    2.00
  -5  11  -3    1.30    0.90
   5 -11   3    1.60    0.90
  -6  11  -3   51.49    2.90
   6 -11   3   49.40    2.80
  -7  11  -3   82.79    3.80
   7 -11   3   86.59    3.80
  -8  11  -3   18.40    2.20
   8 -11   3   18.80    2.10
  -9  11  -3   28.70    2.80
   9 -11   3   31.80    2.60
 -10  11  -3    6.20    1.60
  10 -11   3    5.50    1.40
  11 -11   3    3.00    1.30
  15  10  -3    5.20    1.20
 -15 -10   3    7.30    1.70
  14  10  -3   11.00    1.30
 -14 -10   3    9.30    1.70
  13  10  -3   58.89    2.60
 -13 -10   3   64.39    3.40
  12  10  -3    0.30    0.70
 -12 -10   3    1.50    1.00
  11  10  -3  278.17    6.40
 -11 -10   3  287.17    7.40
  10  10  -3   11.20    1.10
 -10 -10   3   12.80    1.60
   9  10  -3   29.80    1.50
  -9 -10   3   29.80    2.00
   8  10  -3    6.20    0.80
  -8 -10   3    7.00    1.10
   7  10  -3  258.57    5.50
  -7 -10   3  264.47    6.40
   6  10  -3  130.79    3.10
  -6 -10   3  128.49    3.80
   5  10  -3   11.00    0.80
  -5 -10   3   12.80    1.20
  -5 -10   3   10.50    0.90
   4  10  -3   12.20    0.70
  -4 -10   3    8.30    1.00
   3  10  -3    1.00    0.30
  -3 -10   3    1.10    0.50
  -3 -10   3    1.20    0.50
   2  10  -3  420.86    7.70
  -2 -10   3  420.16    8.60
  -2 -10   3  428.46    8.80
   1  10  -3  218.88    5.50
  -1 -10   3  213.68    5.20
  -1 -10   3  219.18    5.20
   0  10  -3  296.87    6.90
   0 -10   3  294.57    6.70
  -1  10  -3  121.89    3.80
   1 -10   3  125.79    3.70
  -2  10  -3  145.89    4.30
   2 -10   3  133.89    4.10
  -3  10  -3   23.60    1.70
   3 -10   3   19.90    1.60
  -4  10  -3   13.70    1.50
   4 -10   3   12.20    1.40
  -5  10  -3   53.39    2.70
   5 -10   3   48.00    2.50
  -6  10  -3   61.99    3.00
   6 -10   3   68.79    3.10
  -7  10  -3   11.70    1.60
   7 -10   3    9.90    1.50
  -8  10  -3   10.30    1.60
   8 -10   3    9.60    1.60
  -9  10  -3    3.00    1.30
   9 -10   3    5.00    1.30
 -10  10  -3   67.89    3.70
  10 -10   3   71.39    3.60
 -11  10  -3    4.80    1.60
  11 -10   3    8.60    1.60
  16   9  -3   32.70    3.40
 -16  -9   3   35.80    4.60
  15   9  -3    3.40    1.00
 -15  -9   3    3.30    1.30
  14   9  -3    4.30    1.10
 -14  -9   3    3.30    1.30
  13   9  -3   92.09    3.20
 -13  -9   3   91.09    3.90
  12   9  -3   27.80    1.70
 -12  -9   3   25.80    2.20
  11   9  -3   65.09    2.40
 -11  -9   3   62.39    3.00
  10   9  -3   94.99    2.90
 -10  -9   3   95.49    3.60
   9   9  -3  314.37    6.60
  -9  -9   3  305.87    7.40
   8   9  -3  290.47    6.10
  -8  -9   3  281.27    6.80
   7   9  -3    8.20    0.80
  -7  -9   3    9.10    1.10
   6   9  -3   10.10    0.80
  -6  -9   3   13.40    1.20
   5   9  -3   15.40    0.90
  -5  -9   3   16.90    1.30
  -5  -9   3   16.20    0.90
   4   9  -3   28.90    1.10
  -4  -9   3   32.80    1.60
  -4  -9   3   32.50    1.30
   3   9  -3  682.43   12.10
  -3  -9   3  664.53   12.90
  -3  -9   3  674.03   12.60
   2   9  -3  148.09    3.00
  -2  -9   3  151.18    3.70
  -2  -9   3  149.79    3.80
   1   9  -3 1130.69   19.30
  -1  -9   3 1099.99   20.40
  -1  -9   3 1109.39   20.40
   0   9  -3  419.06    8.90
   0  -9   3  432.06    8.80
  -1   9  -3  336.77    7.50
   1  -9   3  336.97    7.40
  -2   9  -3    0.80    0.60
   2  -9   3    0.90    0.60
  -3   9  -3  129.49    3.90
   3  -9   3  128.39    3.90
  -4   9  -3   26.70    1.80
   4  -9   3   24.90    1.70
  -5   9  -3  181.68    5.20
   5  -9   3  187.48    5.20
  -6   9  -3   34.40    2.30
   6  -9   3   40.20    2.30
  -7   9  -3   37.10    2.40
   7  -9   3   38.10    2.30
  -8   9  -3    2.60    1.10
   8  -9   3    2.40    1.00
  -9   9  -3   31.40    2.50
   9  -9   3   30.60    2.30
 -10   9  -3   32.90    2.70
  10  -9   3   27.50    2.30
 -11   9  -3   40.90    3.10
  11  -9   3   42.10    2.80
  16   8  -3    3.80    1.10
 -16  -8   3    2.70    1.60
  15   8  -3    0.80    0.80
 -15  -8   3    1.00    1.20
  14   8  -3   24.10    1.80
 -14  -8   3   25.40    2.50
  13   8  -3   43.30    2.20
 -13  -8   3   36.90    2.70
  12   8  -3  135.79    3.90
 -12  -8   3  134.89    4.60
  11   8  -3   21.60    1.50
 -11  -8   3   16.80    1.80
  10   8  -3  378.86    7.80
 -10  -8   3  372.76    8.70
   9   8  -3  148.59    3.70
  -9  -8   3  144.99    4.40
   8   8  -3  111.59    3.00
  -8  -8   3  113.89    3.60
   7   8  -3    8.30    0.80
  -7  -8   3    7.50    1.00
   6   8  -3  269.27    5.50
  -6  -8   3  272.67    6.20
   5   8  -3  384.46    7.40
  -5  -8   3  392.56    7.40
  -5  -8   3  390.16    8.20
   4   8  -3   39.30    1.20
  -4  -8   3   38.50    1.30
  -4  -8   3   39.10    1.70
   3   8  -3   12.30    0.60
  -3  -8   3   10.90    0.90
   2   8  -3  223.78    4.30
  -2  -8   3  222.18    5.00
  -2  -8   3  223.68    4.90
   1   8  -3  129.99    2.50
  -1  -8   3  126.19    3.30
  -1  -8   3  125.29    3.30
   0   8  -3   40.10    1.80
   0  -8   3   37.40    1.60
  -1   8  -3   58.99    2.20
   1  -8   3   67.69    2.30
  -2   8  -3   48.30    2.00
   2  -8   3   46.80    2.00
  -3   8  -3   70.89    2.60
   3  -8   3   70.19    2.60
  -4   8  -3   47.00    2.20
   4  -8   3   45.40    2.10
  -5   8  -3   16.60    1.50
   5  -8   3   15.90    1.40
  -6   8  -3  120.59    3.90
   6  -8   3  113.59    3.90
  -7   8  -3   71.09    3.10
   7  -8   3   79.99    3.20
  -8   8  -3   24.10    2.10
   8  -8   3   25.50    2.00
  -9   8  -3   14.90    1.80
   9  -8   3   14.30    1.70
 -10   8  -3   85.39    3.90
  10  -8   3   83.49    3.60
 -11   8  -3   15.10    2.00
  11  -8   3   16.30    1.90
 -12   8  -3   85.29    4.20
  16   7  -3    0.20    0.90
 -16  -7   3    0.40    1.30
  15   7  -3    1.50    0.90
 -15  -7   3    1.30    1.30
  14   7  -3    2.00    0.80
 -14  -7   3    1.50    1.10
  13   7  -3  198.78    5.10
 -13  -7   3  187.68    5.90
  12   7  -3   43.60    2.10
 -12  -7   3   46.00    2.70
  11   7  -3   88.79    2.80
 -11  -7   3   86.79    3.50
  10   7  -3   90.49    2.80
 -10  -7   3   91.79    3.40
   9   7  -3   77.09    2.40
  -9  -7   3   77.99    3.00
   8   7  -3  153.88    3.70
  -8  -7   3  152.18    4.30
   7   7  -3  234.98    5.00
  -7  -7   3  230.98    5.60
   6   7  -3   66.29    1.90
  -6  -7   3   68.19    2.40
   5   7  -3  699.63   12.90
  -5  -7   3  730.23   12.70
  -5  -7   3  709.43   13.60
   4   7  -3  250.17    4.90
  -4  -7   3  243.08    5.40
  -4  -7   3  248.08    4.90
   3   7  -3  987.60   17.20
  -3  -7   3  963.40   17.90
  -3  -7   3  991.80   17.50
   2   7  -3   55.69    1.40
  -2  -7   3   54.79    1.70
  -2  -7   3   56.99    1.90
   1   7  -3  485.35    8.50
  -1  -7   3  473.65    9.30
  -1  -7   3  478.85    9.30
   0   7  -3  437.76    7.70
   0   7  -3  446.76    8.90
   0  -7   3  436.06    8.70
  -1   7  -3   45.80    1.80
   1  -7   3   51.19    1.90
  -2   7  -3  376.36    8.00
   2  -7   3  398.46    8.10
  -3   7  -3   11.80    1.10
   3  -7   3   10.20    1.00
  -4   7  -3   13.70    1.20
   4  -7   3   12.80    1.20
  -5   7  -3   83.39    2.90
   5  -7   3   80.29    2.90
  -6   7  -3  109.59    3.60
   6  -7   3  112.59    3.70
  -7   7  -3   33.90    2.00
   7  -7   3   37.00    2.10
  -8   7  -3    1.90    0.90
   8  -7   3    0.50    0.70
  -9   7  -3   12.00    1.60
   9  -7   3   10.90    1.50
 -10   7  -3  109.09    4.20
  10  -7   3  100.09    3.90
 -11   7  -3    9.20    1.60
  11  -7   3    9.40    1.50
 -12   7  -3   10.20    1.80
 -13   7  -3    7.40    1.80
  16   6  -3   15.80    1.70
 -16  -6   3   14.60    2.40
  15   6  -3    0.70    0.80
 -15  -6   3   -0.40    1.00
  14   6  -3  195.28    5.20
 -14  -6   3  199.18    6.30
  13   6  -3   18.90    1.60
 -13  -6   3   20.20    2.10
  12   6  -3    0.80    0.70
 -12  -6   3    0.00    0.80
  11   6  -3    2.90    0.70
 -11  -6   3    1.40    0.80
  10   6  -3    5.90    0.80
 -10  -6   3    3.10    0.90
   9   6  -3   89.39    2.60
  -9  -6   3   85.89    3.20
   8   6  -3  232.58    5.10
  -8  -6   3  243.28    5.80
   7   6  -3  167.18    3.80
  -7  -6   3  164.88    4.30
   6   6  -3    1.70    0.40
  -6  -6   3    0.40    0.40
   5   6  -3   74.99    1.90
  -5  -6   3   73.99    1.60
  -5  -6   3   73.49    2.30
   4   6  -3  215.88    4.30
  -4  -6   3  223.18    4.30
  -4  -6   3  217.08    4.90
   3   6  -3  956.80   16.60
  -3  -6   3  969.50   16.80
  -3  -6   3  914.91   17.20
   2   6  -3 1553.54   26.10
  -2  -6   3 1491.65   26.50
  -2  -6   3 1491.15   26.70
   1   6  -3 1155.38   19.50
  -1  -6   3 1121.99   20.10
  -1  -6   3 1098.59   20.10
   0   6  -3  283.87    5.00
   0  -6   3  283.87    5.80
   0  -6   3  279.97    5.80
  -1   6  -3   19.90    1.10
   1  -6   3   21.10    1.10
  -2   6  -3  234.78    5.10
   2  -6   3  216.38    5.00
  -3   6  -3  143.99    3.70
   3  -6   3  142.89    3.70
  -4   6  -3   33.90    1.70
   4  -6   3   36.40    1.70
  -5   6  -3    5.50    0.90
   5  -6   3    6.40    0.90
  -6   6  -3  242.78    5.90
   6  -6   3  233.58    5.80
  -7   6  -3   30.20    1.90
   7  -6   3   30.90    1.80
  -8   6  -3    2.60    0.90
   8  -6   3    3.20    0.80
  -9   6  -3   45.80    2.60
   9  -6   3   48.40    2.40
 -10   6  -3   24.90    2.20
  10  -6   3   27.50    2.00
 -11   6  -3    8.10    1.50
  11  -6   3    5.90    1.20
 -12   6  -3    4.80    1.40
 -13   6  -3   91.49    4.30
  16   5  -3   60.99    2.80
 -16  -5   3   63.69    5.40
  15   5  -3   15.90    1.50
 -15  -5   3   14.10    2.00
  14   5  -3   30.50    1.90
 -14  -5   3   27.80    2.50
  13   5  -3   84.49    2.90
 -13  -5   3   81.49    3.70
  12   5  -3    0.10    0.60
 -12  -5   3    0.30    0.80
  11   5  -3   26.30    1.50
 -11  -5   3   22.90    2.00
  10   5  -3  208.18    4.80
 -10  -5   3  194.88    5.40
   9   5  -3  437.96    8.70
  -9  -5   3  449.76    9.60
   8   5  -3   53.79    1.80
  -8  -5   3   55.99    2.30
   7   5  -3  185.68    4.10
  -7  -5   3  187.28    4.70
   6   5  -3   29.70    1.10
  -6  -5   3   21.50    1.30
   5   5  -3  527.65    9.70
  -5  -5   3  526.85   10.20
   4   5  -3    7.60    0.50
  -4  -5   3    4.80    0.30
  -4  -5   3    4.10    0.60
   3   5  -3   23.60    0.80
  -3  -5   3   23.50    0.80
  -3  -5   3   22.70    1.10
   2   5  -3   81.99    1.80
  -2  -5   3   76.59    2.10
   1   5  -3   67.29    1.40
  -1  -5   3   63.09    1.80
  -1  -5   3   68.19    1.90
   0   5  -3  279.87    4.80
   0  -5   3  262.17    5.40
   0  -5   3  264.57    5.40
  -1   5  -3   28.90    1.20
   1  -5   3   31.20    1.30
   1  -5   3   33.00    0.70
  -2   5  -3  345.37    7.00
   2  -5   3  351.36    7.10
  -3   5  -3   16.40    1.00
   3  -5   3   15.60    1.00
  -4   5  -3 1334.47   23.90
   4  -5   3 1300.87   23.90
   5  -5   3   24.30    1.40
  -6   5  -3  424.96    8.90
   6  -5   3  411.16    8.80
  -7   5  -3  263.57    6.40
   7  -5   3  274.47    6.40
  -8   5  -3  102.39    3.60
   8  -5   3  101.89    3.40
  -9   5  -3   17.40    1.60
   9  -5   3   15.70    1.50
 -10   5  -3   16.10    1.70
  10  -5   3   16.30    1.70
 -11   5  -3    6.30    1.30
  11  -5   3    6.20    1.20
 -12   5  -3   16.10    2.00
 -13   5  -3   20.40    2.30
 -14   5  -3    3.60    1.50
  16   4  -3    4.60    1.10
  15   4  -3   20.30    1.80
 -15  -4   3   22.20    2.50
  14   4  -3    1.70    0.80
 -14  -4   3    1.70    1.10
  13   4  -3  195.78    5.00
 -13  -4   3  195.38    6.00
  12   4  -3   20.50    1.50
 -12  -4   3   22.40    2.10
  11   4  -3  467.15    9.40
 -11  -4   3  460.15   10.40
  10   4  -3   37.50    1.70
 -10  -4   3   36.70    2.10
   9   4  -3    5.40    0.70
  -9  -4   3    4.10    0.90
   8   4  -3   41.20    1.50
  -8  -4   3   40.30    2.00
   7   4  -3  511.25    9.80
  -7  -4   3  525.65   10.40
   6   4  -3    4.40    0.50
  -6  -4   3    2.00    0.50
   5   4  -3  228.28    4.50
  -5  -4   3  221.98    5.00
   4   4  -3    4.80    0.50
  -4  -4   3    4.00    0.50
   3   4  -3 2073.99   36.70
  -3  -4   3 2172.38   36.20
  -3  -4   3 2092.39   36.80
   2   4  -3   82.79    1.80
  -2  -4   3   81.19    1.80
  -2  -4   3   78.69    2.10
   1   4  -3   86.49    1.80
  -1  -4   3   82.29    2.10
  -1  -4   3   85.19    2.00
   0  -4   3   45.40    1.00
   0  -4   3   43.80    1.30
   0  -4   3   46.00    1.40
  -1   4  -3  203.08    4.30
   1  -4   3  207.38    3.70
   1  -4   3  198.68    4.30
  -2   4  -3  188.78    4.20
   2  -4   3  197.38    3.40
   2  -4   3  192.38    4.20
  -3   4  -3   67.19    2.00
   3  -4   3   65.49    1.30
   3  -4   3   67.49    2.10
  -4   4  -3  601.04   11.40
   4  -4   3  595.74   10.40
   4  -4   3  587.44   11.40
  -5   4  -3   69.09    2.30
   5  -4   3   70.39    2.30
   5  -4   3   71.49    1.50
  -6   4  -3   30.70    1.60
   6  -4   3   27.90    0.90
   6  -4   3   26.10    1.50
  -7   4  -3   76.19    2.80
   7  -4   3   72.69    2.60
  -8   4  -3  138.59    4.10
   8  -4   3  134.89    3.90
  -9   4  -3   61.99    2.70
   9  -4   3   60.39    2.50
 -10   4  -3    9.70    1.40
  10  -4   3    8.70    1.20
 -11   4  -3   28.30    2.30
  11  -4   3   25.70    1.90
 -12   4  -3   10.20    1.70
 -13   4  -3    2.60    1.20
 -14   4  -3    2.30    1.30
  16   3  -3    6.80    1.30
  15   3  -3   12.60    1.40
 -15  -3   3   11.10    1.90
  14   3  -3   29.20    1.80
 -14  -3   3   29.60    2.60
  13   3  -3    1.70    0.70
 -13  -3   3    2.80    1.10
  12   3  -3    7.70    1.00
 -12  -3   3    9.80    1.50
  11   3  -3   18.80    1.30
 -11  -3   3   18.40    1.80
  10   3  -3   53.89    2.00
 -10  -3   3   52.59    2.50
   9   3  -3   66.59    2.10
  -9  -3   3   63.29    2.60
   8   3  -3    1.70    0.50
  -8  -3   3    1.80    0.60
   7   3  -3  635.84   11.70
  -7  -3   3  632.54   12.40
   6   3  -3  215.38    4.40
  -6  -3   3  208.48    4.90
   5   3  -3  361.46    6.90
  -5  -3   3  366.66    7.40
   4   3  -3 1143.09   19.70
  -4  -3   3 1101.99   20.10
   3   3  -3   35.00    1.00
  -3  -3   3   36.70    0.80
  -3  -3   3   34.90    1.20
   2   3  -3  952.70   16.60
  -2  -3   3  942.51   16.90
  -2  -3   3  963.40   16.60
  -1  -3   3 1190.28   20.60
  -1  -3   3 1190.68   20.80
   0  -3   3 1536.55   26.60
   0  -3   3 1542.05   26.60
   0  -3   3 1516.25   26.50
  -1   3  -3  361.06    6.80
   1  -3   3  357.96    6.90
   1  -3   3  368.66    6.40
  -2   3  -3  692.83   12.30
   2  -3   3  672.93   11.70
   2  -3   3  667.53   12.40
  -3   3  -3 1529.45   26.70
   3  -3   3 1515.25   25.90
   3  -3   3 1498.35   26.70
  -4   3  -3  293.87    6.30
   4  -3   3  314.07    5.50
   4  -3   3  315.77    6.40
  -5   3  -3  192.38    4.60
   5  -3   3  198.48    4.60
   5  -3   3  207.28    3.80
  -6   3  -3  126.89    3.50
   6  -3   3  132.89    2.70
   6  -3   3  135.79    3.50
  -7   3  -3 1090.79   20.30
   7  -3   3 1086.29   19.10
   7  -3   3 1097.79   20.20
  -8   3  -3   50.69    2.30
   8  -3   3   53.79    2.20
   8  -3   3   51.69    1.50
  -9   3  -3    7.80    1.10
   9  -3   3    8.80    1.10
 -10   3  -3    6.80    1.10
  10  -3   3    7.90    1.10
 -11   3  -3    5.10    1.20
  11  -3   3    4.10    0.90
 -12   3  -3   17.50    1.90
 -13   3  -3   96.19    4.10
 -14   3  -3    0.00    1.10
 -15   3  -3   54.09    3.60
  15   2  -3   52.79    2.50
 -15  -2   3   53.59    3.40
  14   2  -3   12.10    1.30
 -14  -2   3   12.30    1.80
  13   2  -3   25.20    1.60
 -13  -2   3   24.30    2.20
  12   2  -3    0.70    0.60
 -12  -2   3    2.30    1.00
  11   2  -3   16.30    1.20
 -11  -2   3   18.50    1.80
  10   2  -3   11.80    1.00
 -10  -2   3    5.80    1.00
   9   2  -3  213.28    4.70
  -9  -2   3  202.98    5.40
   8   2  -3  420.76    8.10
  -8  -2   3  407.46    8.80
   7   2  -3   21.60    1.00
  -7  -2   3   20.50    1.30
   6   2  -3  142.89    3.20
  -6  -2   3  144.09    3.70
   5   2  -3  740.23   13.40
  -5  -2   3  758.52   13.90
   4   2  -3  376.76    7.10
  -4  -2   3  386.46    7.50
   3   2  -3  215.98    4.20
  -3  -2   3  215.18    4.40
  -2  -2   3 1278.07   21.50
  -2  -2   3 1238.38   21.70
  -2  -2   3 1234.48   21.90
  -1  -2   3 1491.25   26.80
  -1  -2   3 1581.54   26.60
   0  -2   3  176.98    3.40
   0  -2   3  175.98    3.50
  -1   2  -3  809.72   14.00
   1  -2   3  781.52   14.10
   1  -2   3  792.82   13.70
  -2   2  -3  339.37    6.20
   2  -2   3  328.27    5.80
   2  -2   3  319.47    6.30
  -3   2  -3    3.60    0.50
   3  -2   3    2.70    0.40
   3  -2   3    2.70    0.20
  -4   2  -3  426.56    8.20
   4  -2   3  419.36    8.20
   4  -2   3  425.56    7.50
  -5   2  -3   25.70    1.20
   5  -2   3   24.70    1.20
   5  -2   3   23.80    0.80
  -6   2  -3  262.37    5.70
   6  -2   3  258.07    5.60
   6  -2   3  256.97    4.90
  -7   2  -3   81.99    2.60
   7  -2   3   77.49    2.50
   7  -2   3   78.29    1.90
  -8   2  -3   24.40    1.50
   8  -2   3   24.90    1.00
   8  -2   3   24.40    1.40
  -9   2  -3   37.30    2.00
   9  -2   3   36.40    1.80
   9  -2   3   38.90    1.40
 -10   2  -3   47.60    2.40
  10  -2   3   47.50    2.10
 -11   2  -3   19.80    1.90
 -12   2  -3  275.07    7.30
 -13   2  -3    0.80    1.10
 -14   2  -3   18.20    2.10
 -15   2  -3    9.70    1.80
 -15  -1   3   34.00    3.00
  14   1  -3    9.50    1.20
 -14  -1   3    7.50    1.70
  13   1  -3   51.49    2.20
 -13  -1   3   47.00    3.00
  12   1  -3    0.60    0.60
 -12  -1   3    0.70    0.90
  11   1  -3  104.19    3.00
 -11  -1   3   97.49    3.70
  10   1  -3    8.20    0.90
 -10  -1   3    8.30    1.20
   9   1  -3  284.97    5.90
  -9  -1   3  283.87    6.80
   8   1  -3   55.79    1.80
  -8  -1   3   55.39    2.30
   7   1  -3  441.56    8.40
  -7  -1   3  447.86    9.20
   6   1  -3   30.90    0.90
   6   1  -3   28.50    1.10
  -6  -1   3   29.90    1.40
   5   1  -3  529.35    9.70
   5   1  -3  528.05    9.30
  -5  -1   3  526.85   10.10
   4   1  -3  546.15    9.90
   4   1  -3  543.85    9.60
  -4  -1   3  560.74   10.30
   3   1  -3  538.85    9.40
   3   1  -3  535.05    9.70
  -3  -1   3  544.95    9.90
   2   1  -3  233.28    4.20
  -2  -1   3  232.08    4.40
  -2  -1   3  236.58    4.60
  -1  -1   3   34.40    0.90
  -1  -1   3   33.20    0.90
  -1  -1   3   33.60    0.90
   0  -1   3  264.37    4.90
   0  -1   3  266.87    4.80
  -1   1  -3  317.87    5.70
   1  -1   3  309.77    5.80
  -2   1  -3  269.97    5.00
   2  -1   3  264.87    5.20
  -3   1  -3  124.99    2.70
   3  -1   3  122.59    2.80
  -4   1  -3  496.35    9.10
   4  -1   3  483.65    9.20
  -5   1  -3  586.14   10.90
   5  -1   3  570.94   10.90
  -6   1  -3   13.00    0.90
   6  -1   3   13.60    0.90
  -7   1  -3   43.10    1.70
   7  -1   3   32.90    1.10
   7  -1   3   38.50    1.60
  -8   1  -3   19.30    1.30
   8  -1   3   19.40    1.20
   8  -1   3   20.60    1.00
  -9   1  -3   60.79    2.50
   9  -1   3   64.29    1.90
   9  -1   3   64.79    2.30
 -10   1  -3   28.00    1.90
  10  -1   3   29.00    1.60
  10  -1   3   27.60    1.30
 -11   1  -3  357.16    8.50
  11  -1   3  368.16    7.60
 -12   1  -3  154.58    5.00
 -13   1  -3    1.10    1.00
 -14   1  -3   65.99    3.60
 -15   1  -3   17.90    2.30
 -15   0   3   -0.90    1.10
 -14   0   3    1.70    1.30
  13   0  -3   51.59    2.20
 -13   0   3   48.00    3.00
  12   0  -3    2.30    0.70
 -12   0   3    1.30    0.90
  11   0  -3    2.00    0.60
 -11   0   3    3.00    1.00
  10   0  -3   82.89    2.50
 -10   0   3   79.29    3.10
   9   0  -3   87.49    2.50
  -9   0   3   87.79    3.20
   8   0  -3  426.66    8.30
  -8   0   3  428.76    9.10
   7   0  -3    4.00    0.50
   7   0  -3    4.30    0.50
  -7   0   3    3.20    0.70
   6   0  -3  724.53   12.90
   6   0  -3  722.93   13.10
  -6   0   3  724.23   13.70
   5   0  -3  444.06    8.20
   5   0  -3  451.65    8.10
  -5   0   3  442.36    8.80
   4   0  -3  722.63   12.70
   4   0  -3  719.13   12.90
  -4   0   3  733.13   13.30
   3   0  -3  346.47    6.20
  -3   0   3  345.37    6.40
  -3   0   3  346.67    6.70
   2   0  -3 1425.16   24.60
  -2   0   3 1425.26   24.80
  -2   0   3 1451.05   24.90
   1   0  -3   12.20    0.40
  -1   0   3   12.70    0.50
  -1   0   3   12.90    0.50
   0   0  -3  196.88    3.70
   0   0  -3  195.08    3.60
   0   0   3  203.08    3.60
   0   0   3  195.98    3.60
  -1   0  -3  114.89    2.30
   1   0   3  102.39    2.20
   1   0   3   99.89    2.00
  -2   0  -3  518.05    8.80
   2   0   3  491.25    8.70
   2   0   3  485.15    9.00
  -3   0  -3  221.28    4.20
   3   0   3  214.38    4.00
   3   0   3  209.98    4.30
  -4   0  -3  188.58    3.90
   4   0   3  190.98    3.60
   4   0   3  194.28    4.00
  -5   0  -3    2.40    0.40
   5   0   3    3.20    0.30
   5   0   3    3.10    0.40
  -6   0  -3    9.00    0.80
   6   0   3    9.20    0.60
   6   0   3    9.70    0.70
  -7   0  -3  126.89    3.30
   7   0   3  124.69    3.10
   7   0   3  123.89    2.80
  -8   0  -3  764.12   14.60
   8   0   3  763.82   13.80
   8   0   3  765.42   14.30
  -9   0  -3   81.99    2.80
   9   0   3   83.09    2.20
   9   0   3   82.69    2.50
 -10   0  -3  118.09    3.70
  10   0   3  113.49    3.30
  10   0   3  118.39    3.00
 -11   0  -3  146.89    4.50
  11   0   3  145.69    3.60
 -12   0  -3    1.30    0.90
  12   0   3    2.30    0.70
 -13   0  -3   24.80    2.20
 -14   0  -3   36.90    2.70
 -15   0  -3   56.39    3.40
 -16   0  -3   -0.60    1.10
 -14   1   3    1.10    1.20
 -13   1   3   72.49    3.70
  12  -1  -3   28.80    1.60
 -12   1   3   27.00    2.30
  11  -1  -3   22.40    1.30
 -11   1   3   25.70    2.10
  10  -1  -3   22.00    1.20
 -10   1   3   22.00    1.80
   9  -1  -3    5.80    0.70
  -9   1   3    3.90    0.90
   8  -1  -3    8.60    0.80
  -8   1   3    8.60    1.10
   7  -1  -3    4.50    0.60
   7  -1  -3    4.30    0.50
  -7   1   3    4.90    0.80
   6  -1  -3  376.66    7.20
   6  -1  -3  370.46    7.10
  -6   1   3  382.86    7.80
   5  -1  -3    2.60    0.40
   5  -1  -3    1.40    0.30
  -5   1   3    1.30    0.40
   4  -1  -3   26.40    0.90
   4  -1  -3   25.20    0.90
  -4   1   3   26.20    1.20
   3  -1  -3    0.70    0.20
  -3   1   3    0.50    0.20
  -3   1   3    1.50    0.20
   2  -1  -3  139.79    2.80
  -2   1   3  144.39    3.00
  -2   1   3  139.69    2.80
   1  -1  -3 2741.63   47.40
  -1   1   3 2610.44   47.40
  -1   1   3 2784.52   47.30
   0  -1  -3 1408.56   24.50
   0   1   3 1433.46   24.60
   0   1   3 1361.66   24.50
  -1  -1  -3 3722.03   64.69
  -1  -1  -3 3760.02   65.19
   1   1   3 3727.23   64.79
  -2  -1  -3 2639.04   44.10
   2   1   3 2477.95   45.00
   2   1   3 2476.95   44.10
  -3  -1  -3   91.99    1.90
   3   1   3   92.89    1.90
   3   1   3   93.19    2.10
  -4  -1  -3  184.68    3.70
   4   1   3  178.08    3.70
   4   1   3  180.68    3.50
  -5  -1  -3  433.96    8.20
   5   1   3  432.46    7.90
   5   1   3  437.46    8.20
  -6  -1  -3 1988.30   34.60
   6   1   3 1998.10   34.20
   6   1   3 1949.30   34.50
  -7  -1  -3    9.80    0.90
   7   1   3    9.70    0.70
   7   1   3   11.50    0.80
  -8  -1  -3  620.94   12.00
   8   1   3  623.04   11.30
   8   1   3  602.54   11.60
  -9  -1  -3   28.00    1.60
   9   1   3   27.10    1.20
   9   1   3   26.90    1.30
 -10  -1  -3   36.00    1.90
  10   1   3   35.60    1.60
  10   1   3   35.30    1.50
 -11  -1  -3  113.59    3.80
  11   1   3  117.59    3.10
 -12  -1  -3   91.89    3.60
  12   1   3   97.29    2.80
 -13  -1  -3   -0.50    0.80
  13   1   3    1.90    0.70
 -14  -1  -3    0.30    1.00
 -15  -1  -3   31.70    2.70
 -16  -1  -3   72.09    3.90
 -14   2   3    5.00    1.50
 -13   2   3   87.99    4.10
 -12   2   3  113.19    4.40
  11  -2  -3    1.60    0.60
 -11   2   3    2.10    1.00
  10  -2  -3    2.20    0.60
 -10   2   3    2.30    0.90
   9  -2  -3  220.48    4.70
  -9   2   3  210.18    5.70
   8  -2  -3   26.30    1.40
   8  -2  -3   24.30    1.10
  -8   2   3   24.00    1.70
   7  -2  -3   16.80    0.90
   7  -2  -3   15.70    0.90
  -7   2   3   14.90    1.20
   6  -2  -3   19.30    1.00
   6  -2  -3   18.70    0.90
  -6   2   3   19.10    1.30
   5  -2  -3  259.87    5.10
   5  -2  -3  265.27    5.30
  -5   2   3  262.67    5.70
   4  -2  -3  782.12   13.80
   4  -2  -3  782.82   14.00
  -4   2   3  782.22   14.40
   3  -2  -3 1078.29   18.90
  -3   2   3 1074.39   18.70
  -3   2   3 1068.09   19.10
   2  -2  -3  899.21   15.90
  -2   2   3  913.91   16.10
  -2   2   3  909.71   15.80
   1  -2  -3  285.67    5.30
  -1   2   3  291.37    5.40
  -1   2   3  286.47    5.20
   0  -2  -3 1551.44   27.60
   0   2   3 1585.64   27.10
   0   2   3 1599.54   27.50
  -1  -2  -3   52.19    1.30
   1   2   3   50.19    1.10
  -2  -2  -3    6.20    0.40
   2   2   3    6.30    0.30
  -3  -2  -3 2267.17   38.80
  -3  -2  -3 2180.18   38.70
  -3  -2  -3 2211.48   38.30
   3   2   3 2236.48   38.80
  -4  -2  -3   19.00    0.70
   4   2   3   16.40    0.70
   4   2   3   15.20    0.60
  -5  -2  -3  603.34   11.00
   5   2   3  589.14   10.80
   5   2   3  614.94   11.00
  -6  -2  -3   66.39    1.90
   6   2   3   65.59    1.80
   6   2   3   67.79    1.70
  -7  -2  -3  301.57    6.30
   7   2   3  302.57    5.90
   7   2   3  301.07    6.00
  -8  -2  -3    0.20    0.40
   8   2   3    0.30    0.30
   8   2   3    0.60    0.30
  -9  -2  -3 1040.30   19.50
   9   2   3 1051.49   18.80
   9   2   3 1049.20   19.00
 -10  -2  -3  135.89    3.90
  10   2   3  136.59    3.30
  10   2   3  132.59    3.50
 -11  -2  -3  514.65   10.90
  11   2   3  521.05   10.00
 -12  -2  -3   47.40    2.50
  12   2   3   45.70    1.90
 -13  -2  -3   72.89    3.30
  13   2   3   76.59    2.60
 -14  -2  -3   17.80    2.00
  14   2   3   18.10    1.50
 -15  -2  -3   60.29    3.40
 -16  -2  -3    8.20    1.70
 -14   3   3   15.50    2.20
 -13   3   3   10.20    1.80
 -12   3   3    0.40    1.00
 -11   3   3    2.10    1.00
 -10   3   3  140.49    4.60
   9  -3  -3  136.09    3.30
  -9   3   3  136.39    4.30
   8  -3  -3  375.46    7.90
   8  -3  -3  399.96    7.50
  -8   3   3  384.86    8.60
   7  -3  -3   27.80    1.10
   7  -3  -3   28.90    1.30
  -7   3   3   28.80    1.70
   6  -3  -3   68.59    2.10
   6  -3  -3   68.49    1.80
  -6   3   3   64.79    2.40
   5  -3  -3  164.48    3.70
   5  -3  -3  164.08    3.40
  -5   3   3  162.08    4.00
   4  -3  -3   25.70    1.10
   4  -3  -3   25.20    0.90
  -4   3   3   27.70    1.30
   3  -3  -3   33.50    1.20
  -3   3   3   33.80    1.00
  -3   3   3   35.60    1.30
  -2   3   3    5.10    0.40
  -2   3   3    4.10    0.50
   1  -3  -3   47.30    1.30
  -1   3   3   48.90    1.30
  -1   3   3   47.20    1.10
   0  -3  -3   42.90    1.20
   0   3   3   40.90    1.00
  -1  -3  -3   61.69    1.50
   1   3   3   62.49    1.30
   1   3   3   62.99    1.30
  -2  -3  -3 7261.07  125.39
  -2  -3  -3 7274.17  127.09
   2   3   3 7399.06  126.19
  -3  -3  -3  203.18    3.80
  -3  -3  -3  194.28    3.90
   3   3   3  205.08    3.80
  -4  -3  -3    5.60    0.40
  -4  -3  -3    4.90    0.40
  -4  -3  -3    5.60    0.40
   4   3   3    5.60    0.40
  -5  -3  -3  506.85    9.30
   5   3   3  504.75    9.20
  -6  -3  -3  168.48    3.50
  -6  -3  -3  166.28    3.30
  -6  -3  -3  168.78    3.70
   6   3   3  167.38    3.50
  -7  -3  -3  517.95    9.80
   7   3   3  512.15    9.50
   7   3   3  499.75    9.40
  -8  -3  -3   92.19    2.70
   8   3   3   90.69    2.40
   8   3   3   89.99    2.30
  -9  -3  -3  654.43   12.90
   9   3   3  671.53   12.40
   9   3   3  675.03   12.40
 -10  -3  -3  263.67    6.20
  10   3   3  269.87    5.70
 -11  -3  -3   11.70    1.40
  11   3   3   12.30    1.10
 -12  -3  -3  171.38    5.00
  12   3   3  167.18    4.20
 -13  -3  -3  194.38    5.60
  13   3   3  194.48    4.80
 -14  -3  -3   93.49    3.90
  14   3   3   99.69    3.10
 -15  -3  -3    9.50    1.70
  15   3   3   11.10    1.30
 -16  -3  -3    6.10    1.60
 -13   4   3    0.60    1.20
 -12   4   3    0.40    1.10
 -11   4   3   58.89    3.20
 -10   4   3   11.00    1.50
  -9   4   3   32.30    2.10
   8  -4  -3   27.70    1.50
  -8   4   3   27.00    1.80
   7  -4  -3  309.97    6.70
  -7   4   3  317.37    7.20
   6  -4  -3    6.40    0.60
   6  -4  -3    7.00    0.80
  -6   4   3    7.30    1.00
   5  -4  -3  918.71   16.30
   5  -4  -3  924.91   16.90
  -5   4   3  922.51   17.20
   4  -4  -3  549.65   10.30
   4  -4  -3  537.15    9.70
  -4   4   3  538.65   10.50
   3  -4  -3  269.07    5.50
  -3   4   3  272.57    5.10
  -3   4   3  264.37    5.60
   2  -4  -3  209.18    4.30
  -2   4   3  205.48    4.40
  -2   4   3  207.68    4.00
   1  -4  -3  515.15    9.40
  -1   4   3  512.35    9.40
  -1   4   3  505.15    9.00
   0  -4  -3  751.42   13.50
   0   4   3  759.92   13.40
   0   4   3  751.72   13.10
  -1  -4  -3    4.20    0.40
   1   4   3    3.70    0.30
   1   4   3    4.40    0.30
  -2  -4  -3  241.38    4.50
  -2  -4  -3  241.68    4.70
   2   4   3  241.58    4.50
  -3  -4  -3  474.45    8.50
  -3  -4  -3  475.55    8.70
   3   4   3  484.75    8.60
  -4  -4  -3 1697.93   29.20
  -4  -4  -3 1709.03   29.20
   4   4   3 1658.83   29.20
  -5  -4  -3  467.55    8.70
   5   4   3  467.25    8.50
  -6  -4  -3   69.49    2.00
  -6  -4  -3   70.59    1.80
   6   4   3   69.59    1.80
  -7  -4  -3   18.30    1.00
  -7  -4  -3   18.30    0.70
  -7  -4  -3   20.20    0.90
   7   4   3   19.00    0.90
  -8  -4  -3   25.70    0.90
  -8  -4  -3   25.40    1.00
  -8  -4  -3   28.60    1.40
   8   4   3   27.10    1.20
  -9  -4  -3  282.97    6.20
  -9  -4  -3  273.07    5.30
  -9  -4  -3  276.47    5.50
   9   4   3  276.97    5.70
 -10  -4  -3 1082.19   20.20
  10   4   3 1078.49   19.50
 -11  -4  -3   50.59    2.40
  11   4   3   50.99    1.90
 -12  -4  -3  131.19    4.20
  12   4   3  133.69    3.60
 -13  -4  -3   -0.60    0.80
  13   4   3   -1.00    0.50
 -14  -4  -3   -0.20    0.90
  14   4   3    0.30    0.60
 -15  -4  -3   60.49    3.20
  15   4   3   55.99    2.50
 -16  -4  -3    0.10    1.00
  16   4   3   -0.60    0.70
 -17  -4  -3   59.29    3.60
 -13   5   3   50.29    3.40
 -12   5   3    1.60    1.20
 -11   5   3    4.20    1.30
 -10   5   3   58.69    3.10
  -9   5   3   58.99    2.90
   8  -5  -3  122.49    3.60
  -8   5   3  129.39    4.10
   7  -5  -3   51.49    2.00
  -7   5   3   50.59    2.30
   6  -5  -3    4.30    0.70
   6  -5  -3    4.30    0.50
  -6   5   3    3.60    0.80
   5  -5  -3   17.00    1.10
   5  -5  -3   17.80    0.80
  -5   5   3   17.00    1.30
   4  -5  -3    5.10    0.60
   4  -5  -3    6.30    0.50
  -4   5   3    6.60    0.80
   3  -5  -3 1018.70   18.70
  -3   5   3 1046.40   18.10
  -3   5   3 1038.50   18.80
   2  -5  -3  727.83   13.50
  -2   5   3  742.73   12.90
  -2   5   3  735.43   13.60
   1  -5  -3 1217.58   21.90
  -1   5   3 1246.18   21.90
  -1   5   3 1243.28   21.40
   0  -5  -3    3.50    0.40
   0   5   3    5.40    0.50
   0   5   3    6.20    0.30
  -1  -5  -3   27.80    1.00
   1   5   3   28.40    0.80
  -2  -5  -3   95.99    2.10
  -2  -5  -3   91.89    2.20
   2   5   3   95.99    2.00
  -3  -5  -3  267.77    5.20
  -3  -5  -3  270.87    5.10
   3   5   3  264.87    5.00
  -4  -5  -3  161.88    3.40
  -4  -5  -3  162.08    3.40
   4   5   3  164.38    3.30
  -5  -5  -3  553.74   10.20
   5   5   3  557.94   10.10
  -6  -5  -3  470.05    8.60
  -6  -5  -3  461.95    8.80
   6   5   3  461.55    8.60
  -7  -5  -3    9.30    0.80
  -7  -5  -3    8.00    0.60
   7   5   3    7.30    0.70
  -8  -5  -3    0.50    0.30
  -8  -5  -3    0.90    0.40
   8   5   3    2.30    0.50
  -9  -5  -3  417.66    8.30
  -9  -5  -3  432.66    8.70
   9   5   3  418.26    8.30
 -10  -5  -3    2.90    0.80
  10   5   3    0.60    0.50
 -11  -5  -3  168.88    4.70
  11   5   3  170.08    4.10
 -12  -5  -3   82.09    3.20
  12   5   3   86.39    2.70
 -13  -5  -3   39.30    2.40
  13   5   3   41.70    1.90
 -14  -5  -3    1.80    1.00
  14   5   3    1.40    0.70
 -15  -5  -3    8.50    1.50
  15   5   3    9.00    1.20
 -16  -5  -3    1.00    1.10
  16   5   3    1.40    0.80
 -17  -5  -3   11.00    1.90
  17   5   3    9.90    1.40
 -13   6   3    7.30    2.20
 -12   6   3   61.69    3.60
 -11   6   3   22.60    2.30
 -10   6   3   55.59    3.10
  -9   6   3   48.80    2.70
   8  -6  -3    0.70    0.60
  -8   6   3    1.20    0.90
   7  -6  -3   43.10    2.00
  -7   6   3   39.50    2.20
   6  -6  -3   11.20    1.10
  -6   6   3    9.40    1.20
   5  -6  -3   59.89    1.60
   5  -6  -3   65.89    2.30
  -5   6   3   57.99    2.40
   4  -6  -3  573.34   10.20
   4  -6  -3  568.94   11.10
  -4   6   3  567.84   11.30
   3  -6  -3  118.29    3.10
  -3   6   3  117.99    3.20
  -3   6   3  121.09    2.50
   2  -6  -3   90.99    2.60
  -2   6   3   91.89    2.00
  -2   6   3   94.19    2.60
   1  -6  -3  139.89    3.40
  -1   6   3  143.39    3.40
  -1   6   3  140.99    2.80
   0  -6  -3  828.72   14.90
   0   6   3  801.42   14.20
   0   6   3  826.82   14.80
  -1  -6  -3   42.20    1.40
   1   6   3   43.50    1.40
   1   6   3   44.20    1.10
  -2  -6  -3  106.49    2.40
  -2  -6  -3  102.29    2.50
   2   6   3  109.09    2.20
  -3  -6  -3  280.57    5.40
  -3  -6  -3  274.37    5.50
   3   6   3  280.77    5.20
  -4  -6  -3    7.10    0.50
  -4  -6  -3    7.00    0.50
   4   6   3    6.70    0.50
  -5  -6  -3  183.08    3.90
   5   6   3  183.98    3.80
  -6  -6  -3  380.76    7.60
  -6  -6  -3  394.46    7.30
   6   6   3  390.46    7.40
  -7  -6  -3  681.83   12.80
  -7  -6  -3  686.63   12.30
   7   6   3  683.83   12.50
  -8  -6  -3  858.61   15.20
  -8  -6  -3  854.41   15.90
   8   6   3  849.52   15.50
  -9  -6  -3   14.60    1.20
   9   6   3   14.70    1.00
 -10  -6  -3  162.48    4.30
  10   6   3  157.38    3.90
 -11  -6  -3   43.30    2.10
  11   6   3   41.90    1.80
 -12  -6  -3    1.50    0.80
  12   6   3    1.90    0.70
 -13  -6  -3  443.76   10.00
  13   6   3  442.06    9.20
 -14  -6  -3   65.89    3.20
  14   6   3   63.49    2.50
 -15  -6  -3    8.40    1.50
  15   6   3   10.00    1.20
 -16  -6  -3    7.90    1.60
  16   6   3    7.30    1.20
 -17  -6  -3    7.20    1.60
  17   6   3   13.60    1.60
 -12   7   3    2.00    1.30
 -11   7   3   49.90    3.20
 -10   7   3    0.50    1.00
   9  -7  -3   21.40    1.70
  -9   7   3   20.90    2.00
   8  -7  -3   43.90    2.30
  -8   7   3   46.00    2.60
   7  -7  -3   86.09    3.00
  -7   7   3   81.59    3.20
   6  -7  -3   11.40    1.20
  -6   7   3   12.20    1.40
   5  -7  -3   44.80    2.00
  -5   7   3   38.80    2.00
   4  -7  -3   70.99    2.40
  -4   7   3   65.79    2.50
   3  -7  -3  410.46    8.40
  -3   7   3  414.26    7.40
  -3   7   3  397.06    8.40
   2  -7  -3    0.30    0.40
  -2   7   3    1.10    0.50
  -2   7   3    0.50    0.20
   1  -7  -3  506.15    9.90
  -1   7   3  511.55    9.00
  -1   7   3  507.75    9.90
   0  -7  -3   15.20    0.90
   0   7   3   17.00    0.90
   0   7   3   15.30    0.60
  -1  -7  -3  100.49    2.70
   1   7   3  105.99    2.20
   1   7   3  110.99    2.70
  -2  -7  -3   25.00    1.10
  -2  -7  -3   27.80    1.00
   2   7   3   26.60    0.80
  -3  -7  -3    0.30    0.20
  -3  -7  -3   -0.10    0.20
   3   7   3    1.90    0.30
  -4  -7  -3  710.33   12.80
  -4  -7  -3  698.73   12.80
   4   7   3  708.03   12.60
  -5  -7  -3    1.00    0.30
  -5  -7  -3    1.30    0.40
   5   7   3    1.30    0.30
  -6  -7  -3  993.70   17.80
  -6  -7  -3  998.00   18.10
   6   7   3 1014.60   17.80
  -7  -7  -3  457.05    8.90
  -7  -7  -3  463.05    8.50
   7   7   3  443.86    8.60
  -8  -7  -3  218.18    5.00
  -8  -7  -3  214.18    4.40
   8   7   3  212.68    4.60
  -9  -7  -3   93.79    2.90
   9   7   3   91.29    2.60
 -10  -7  -3    5.10    0.90
  10   7   3    5.30    0.70
 -11  -7  -3   17.50    1.50
  11   7   3   15.20    1.20
 -12  -7  -3   19.20    1.70
  12   7   3   18.60    1.40
 -13  -7  -3    4.70    1.10
  13   7   3    4.60    0.90
 -14  -7  -3   26.10    2.10
  14   7   3   28.90    1.80
 -15  -7  -3    7.00    1.40
  15   7   3    5.40    1.00
 -16  -7  -3   91.39    4.10
  16   7   3   86.69    3.30
 -17  -7  -3    3.60    1.40
  17   7   3    3.40    1.10
 -12   8   3    8.30    1.90
 -11   8   3   47.00    3.20
 -10   8   3    1.10    1.10
   9  -8  -3    1.50    0.90
  -9   8   3    2.40    1.10
   8  -8  -3  148.09    4.60
  -8   8   3  162.98    5.10
   7  -8  -3   50.19    2.40
  -7   8   3   53.49    2.70
   6  -8  -3  202.88    5.30
  -6   8   3  188.18    5.30
   5  -8  -3   78.79    2.80
  -5   8   3   76.49    2.90
   4  -8  -3  128.39    3.70
  -4   8   3  121.79    3.70
   3  -8  -3  234.38    5.50
  -3   8   3  238.58    5.60
   2  -8  -3  331.77    7.20
  -2   8   3  339.77    7.20
  -2   8   3  343.57    6.20
   1  -8  -3  524.45   10.20
  -1   8   3  521.85    9.20
  -1   8   3  507.75   10.20
   0  -8  -3  145.29    3.60
   0   8   3  144.29    2.80
   0   8   3  140.19    3.50
  -1  -8  -3  259.17    5.50
   1   8   3  258.57    4.80
   1   8   3  256.27    5.50
  -2  -8  -3  125.89    3.10
   2   8   3  123.09    2.50
   2   8   3  111.79    2.90
  -3  -8  -3  388.96    7.70
  -3  -8  -3  401.66    7.60
   3   8   3  395.06    7.30
  -4  -8  -3    5.70    0.60
  -4  -8  -3    5.70    0.60
   4   8   3    6.10    0.50
  -5  -8  -3   65.79    2.00
  -5  -8  -3   60.79    1.80
   5   8   3   69.29    1.80
  -6  -8  -3   33.40    1.40
   6   8   3   32.70    1.20
  -7  -8  -3  187.68    4.40
  -7  -8  -3  188.68    4.00
   7   8   3  189.38    4.10
  -8  -8  -3   82.29    2.10
  -8  -8  -3   83.89    2.60
   8   8   3   84.29    2.30
  -9  -8  -3  623.14   12.00
   9   8   3  596.64   11.50
 -10  -8  -3  119.99    3.60
  10   8   3  120.09    3.20
 -11  -8  -3   64.29    2.60
  11   8   3   68.19    2.30
 -12  -8  -3    6.00    1.10
  12   8   3    6.40    0.90
 -13  -8  -3   39.20    2.40
  13   8   3   37.70    1.90
 -14  -8  -3    4.70    1.20
  14   8   3    5.20    1.00
 -15  -8  -3   13.40    1.80
  15   8   3   16.10    1.60
 -16  -8  -3    7.10    1.50
  16   8   3    6.40    1.20
 -17  -8  -3    6.40    1.50
  17   8   3    4.80    1.20
 -11   9   3   65.69    3.80
 -10   9   3   78.99    3.90
   9  -9  -3   33.90    2.30
  -9   9   3   37.50    2.70
   8  -9  -3   13.10    1.60
  -8   9   3   16.40    1.90
   7  -9  -3    5.00    1.10
  -7   9   3    5.60    1.20
   6  -9  -3   51.69    2.50
  -6   9   3   54.69    2.70
   5  -9  -3   15.50    1.40
  -5   9   3   14.00    1.50
   4  -9  -3   14.60    1.30
  -4   9   3   14.60    1.50
   3  -9  -3   49.60    2.10
  -3   9   3   51.19    2.20
   2  -9  -3   21.30    1.40
  -2   9   3   18.80    1.40
   1  -9  -3   15.30    1.10
  -1   9   3   15.20    0.60
  -1   9   3   14.10    1.10
   0  -9  -3  422.46    8.70
   0   9   3  424.76    7.70
   0   9   3  436.06    8.70
  -1  -9  -3   13.00    1.00
   1   9   3   14.70    0.60
   1   9   3   13.50    1.00
  -2  -9  -3  578.24   11.30
   2   9   3  589.54   10.60
   2   9   3  610.94   11.40
  -3  -9  -3   24.40    1.10
  -3  -9  -3   22.80    1.20
   3   9   3   23.60    0.90
  -4  -9  -3  140.79    3.40
  -4  -9  -3  142.19    3.40
   4   9   3  146.89    3.10
  -5  -9  -3   15.40    1.00
  -5  -9  -3   14.70    0.90
   5   9   3   14.60    0.80
  -6  -9  -3   11.40    0.90
   6   9   3   10.70    0.80
  -7  -9  -3 1836.22   32.00
  -7  -9  -3 1833.52   32.40
   7   9   3 1816.12   32.00
  -8  -9  -3  137.29    3.20
  -8  -9  -3  135.99    3.60
   8   9   3  134.09    3.30
  -9  -9  -3   52.39    2.10
   9   9   3   52.79    1.90
 -10  -9  -3    3.20    0.80
  10   9   3    3.10    0.70
 -11  -9  -3   61.69    2.60
  11   9   3   64.19    2.30
 -12  -9  -3  232.78    6.10
  12   9   3  235.08    5.50
 -13  -9  -3    4.30    1.10
  13   9   3    6.30    1.00
 -14  -9  -3    9.10    1.50
  14   9   3   11.70    1.30
 -15  -9  -3   23.00    2.20
  15   9   3   24.80    1.90
 -16  -9  -3    1.30    1.00
  16   9   3    1.40    0.90
 -17  -9  -3    2.00    1.30
  17   9   3    1.00    0.90
 -10  10   3    6.00    1.60
   9 -10  -3   87.79    3.80
  -9  10   3   85.19    4.00
   8 -10  -3  117.59    4.30
  -8  10   3  122.59    4.60
   7 -10  -3  197.78    5.70
  -7  10   3  194.18    5.90
   6 -10  -3    4.10    1.00
  -6  10   3    3.30    1.10
   5 -10  -3  403.16    9.00
  -5  10   3  391.36    9.10
   4 -10  -3   57.59    2.50
  -4  10   3   50.79    2.50
   3 -10  -3  249.88    6.10
  -3  10   3  251.77    6.20
   2 -10  -3  177.98    4.70
  -2  10   3  178.48    4.70
   1 -10  -3  372.46    8.00
  -1  10   3  371.26    8.10
   0 -10  -3   84.39    2.80
   0  10   3   89.89    2.80
   0  10   3   88.09    2.10
  -1 -10  -3   15.00    1.10
   1  10   3   14.40    0.60
   1  10   3   13.40    1.10
  -2 -10  -3  230.38    5.20
   2  10   3  221.88    5.20
   2  10   3  230.18    4.40
  -3 -10  -3   37.00    1.60
  -3 -10  -3   35.90    1.50
   3  10   3   35.50    1.10
  -4 -10  -3   12.70    0.90
  -4 -10  -3   13.40    1.00
   4  10   3   12.60    0.70
  -5 -10  -3  735.33   13.80
  -5 -10  -3  725.43   13.70
   5  10   3  745.23   13.30
  -6 -10  -3   43.60    1.60
  -6 -10  -3   42.70    1.70
   6  10   3   44.70    1.50
  -7 -10  -3   60.59    2.10
  -7 -10  -3   58.39    1.90
   7  10   3   58.29    1.90
  -8 -10  -3   22.90    1.10
  -8 -10  -3   21.00    1.40
   8  10   3   20.60    1.20
  -9 -10  -3   56.69    2.30
   9  10   3   55.49    2.00
 -10 -10  -3   42.70    2.00
  10  10   3   39.00    1.70
 -11 -10  -3   93.79    3.30
  11  10   3   93.99    2.90
 -12 -10  -3  122.59    4.00
  12  10   3  117.89    3.50
 -13 -10  -3    9.30    1.40
  13  10   3    7.20    1.00
 -14 -10  -3    8.40    1.40
  14  10   3    8.80    1.20
 -15 -10  -3   -0.60    0.80
  15  10   3    0.30    0.80
 -16 -10  -3   73.79    3.60
  16  10   3   70.49    3.10
 -17 -10  -3    6.00    1.50
  17  10   3    7.70    1.50
 -10  11   3   63.29    3.70
   9 -11  -3   78.09    3.70
  -9  11   3   88.29    4.10
   8 -11  -3  163.38    5.30
  -8  11   3  160.58    5.60
   7 -11  -3  111.69    4.20
  -7  11   3  106.89    4.30
   6 -11  -3   43.30    2.50
  -6  11   3   45.20    2.70
   5 -11  -3   26.20    1.90
  -5  11   3   24.80    2.00
   4 -11  -3    0.70    0.70
  -4  11   3    2.30    0.90
   3 -11  -3  278.37    6.80
  -3  11   3  277.07    6.80
   2 -11  -3  163.38    4.60
  -2  11   3  155.68    4.50
   1 -11  -3   94.89    3.20
  -1  11   3   95.19    3.20
   0 -11  -3   61.89    2.40
   0  11   3   57.99    2.30
  -1 -11  -3   83.69    2.80
   1  11   3   87.39    2.80
  -2 -11  -3   22.40    1.40
   2  11   3   23.80    0.90
   2  11   3   22.60    1.40
  -3 -11  -3  561.94   11.20
   3  11   3  577.74   11.30
   3  11   3  574.94   10.40
  -4 -11  -3  146.29    3.80
  -4 -11  -3  153.98    3.80
   4  11   3  151.78    3.30
  -5 -11  -3  859.31   15.90
  -5 -11  -3  844.02   15.80
   5  11   3  849.72   15.30
  -6 -11  -3    1.40    0.50
  -6 -11  -3    1.10    0.50
   6  11   3    1.80    0.50
  -7 -11  -3  604.44   11.90
   7  11   3  614.04   11.40
  -8 -11  -3  334.57    7.30
  -8 -11  -3  340.97    6.80
   8  11   3  332.67    6.90
  -9 -11  -3   80.59    2.80
   9  11   3   78.19    2.40
 -10 -11  -3   13.40    1.30
  10  11   3   14.10    1.20
 -11 -11  -3   50.39    2.40
  11  11   3   48.20    2.10
 -12 -11  -3    0.50    0.80
  12  11   3    1.00    0.70
 -13 -11  -3    7.00    1.30
  13  11   3    7.80    1.10
 -14 -11  -3   35.00    2.40
  14  11   3   27.80    1.90
 -15 -11  -3   67.19    3.40
  15  11   3   70.89    3.00
 -16 -11  -3    1.10    1.10
  16  11   3   -1.10    0.80
 -17 -11  -3    1.50    1.20
   9 -12  -3    5.80    1.40
  -9  12   3    8.30    1.70
   8 -12  -3    5.60    1.40
  -8  12   3    5.30    1.50
   7 -12  -3    1.30    1.00
  -7  12   3   -0.30    1.00
   6 -12  -3  311.37    8.00
  -6  12   3  305.37    8.10
   5 -12  -3  100.49    3.90
  -5  12   3  106.99    4.00
   4 -12  -3  292.17    7.40
  -4  12   3  300.57    7.60
   3 -12  -3   19.60    1.70
  -3  12   3   27.00    2.00
   2 -12  -3  135.39    4.20
  -2  12   3  133.89    4.20
   1 -12  -3   54.39    2.50
  -1  12   3   58.89    2.60
   0 -12  -3    1.10    0.70
   0  12   3    2.40    0.80
  -1 -12  -3  203.28    5.20
   1  12   3  198.08    5.10
  -2 -12  -3  176.28    4.60
   2  12   3  171.18    4.60
  -3 -12  -3   92.19    3.00
   3  12   3   93.79    3.00
   3  12   3   94.79    2.20
  -4 -12  -3    3.40    0.70
  -4 -12  -3    3.80    0.70
   4  12   3    3.90    0.50
  -5 -12  -3    4.10    0.70
  -5 -12  -3    3.70    0.70
   5  12   3    3.80    0.50
  -6 -12  -3  456.25    9.40
  -6 -12  -3  458.15    9.30
   6  12   3  464.15    8.80
  -7 -12  -3   45.30    2.00
  -7 -12  -3   42.10    1.70
   7  12   3   44.30    1.60
  -8 -12  -3  194.88    4.70
  -8 -12  -3  201.98    5.00
   8  12   3  195.48    4.50
  -9 -12  -3   22.20    1.50
   9  12   3   21.70    1.30
 -10 -12  -3   47.50    2.30
  10  12   3   48.60    2.00
 -11 -12  -3   13.80    1.50
  11  12   3   12.60    1.20
 -12 -12  -3   77.79    3.20
  12  12   3   80.69    2.80
 -13 -12  -3   21.90    1.90
  13  12   3   21.70    1.70
 -14 -12  -3    1.90    1.00
  14  12   3    1.30    0.90
 -15 -12  -3    1.10    1.00
  15  12   3    0.00    0.80
 -16 -12  -3   19.40    2.20
  16  12   3   21.30    1.90
 -17 -12  -3    2.00    1.30
   9 -13  -3    2.50    1.30
   8 -13  -3   -0.40    0.90
  -8  13   3    1.60    1.20
   7 -13  -3   45.00    2.90
  -7  13   3   42.40    3.00
   6 -13  -3   17.60    2.00
  -6  13   3   16.30    2.10
   5 -13  -3    2.00    1.00
  -5  13   3    0.90    1.10
   4 -13  -3   36.60    2.40
  -4  13   3   33.80    2.40
   3 -13  -3   78.29    3.30
  -3  13   3   79.59    3.40
   2 -13  -3    8.20    1.30
  -2  13   3    8.00    1.30
   1 -13  -3  467.55   10.40
  -1  13   3  489.95   10.60
   0 -13  -3   23.20    1.70
   0  13   3   23.90    1.80
  -1 -13  -3  399.26    8.80
   1  13   3  384.96    8.70
  -2 -13  -3  303.87    7.10
   2  13   3  311.97    7.20
  -3 -13  -3   18.70    1.40
   3  13   3   17.20    1.40
  -4 -13  -3    0.90    0.60
   4  13   3    1.00    0.40
   4  13   3    1.10    0.60
  -5 -13  -3    4.60    0.80
  -5 -13  -3    4.20    0.80
   5  13   3    3.50    0.50
  -6 -13  -3   60.19    2.30
  -6 -13  -3   57.59    2.30
   6  13   3   62.79    1.90
  -7 -13  -3   18.80    1.40
  -7 -13  -3   18.20    1.30
   7  13   3   19.00    1.10
  -8 -13  -3   77.59    2.80
   8  13   3   73.29    2.30
  -9 -13  -3    4.30    0.90
   9  13   3    4.50    0.70
 -10 -13  -3  314.57    7.40
  10  13   3  316.97    6.80
 -11 -13  -3  160.48    4.70
  11  13   3  160.28    4.20
 -12 -13  -3    7.50    1.30
  12  13   3    6.60    1.00
 -13 -13  -3   16.60    1.80
  13  13   3   14.90    1.50
 -14 -13  -3   39.80    2.60
  14  13   3   41.20    2.30
 -15 -13  -3   65.59    3.40
  15  13   3   69.79    3.00
 -16 -13  -3    2.50    1.20
  16  13   3    1.80    1.10
 -17 -13  -3   12.90    1.90
   8 -14  -3   24.30    2.50
  -8  14   3   26.30    3.10
   7 -14  -3   10.30    1.70
  -7  14   3    8.30    1.70
   6 -14  -3   26.50    2.50
  -6  14   3   26.10    2.50
   5 -14  -3   19.10    2.00
  -5  14   3   16.50    2.00
   4 -14  -3   24.70    2.10
  -4  14   3   25.00    2.30
   3 -14  -3   75.49    3.30
  -3  14   3   67.69    3.30
   2 -14  -3   60.49    3.00
  -2  14   3   56.09    2.90
   1 -14  -3   73.79    3.20
  -1  14   3   75.09    3.20
   0 -14  -3   19.10    1.80
   0  14   3   22.80    1.90
  -1 -14  -3   86.29    3.30
   1  14   3   96.09    3.50
  -2 -14  -3  130.79    4.10
   2  14   3  140.69    4.30
  -3 -14  -3   80.79    3.00
   3  14   3   80.79    3.10
  -4 -14  -3   10.60    1.30
   4  14   3   15.20    1.40
  -5 -14  -3  139.29    4.00
  -5 -14  -3  151.78    4.20
   5  14   3  142.79    3.30
  -6 -14  -3    6.00    0.90
  -6 -14  -3    4.70    0.90
   6  14   3    5.90    0.70
  -7 -14  -3    3.50    0.80
  -7 -14  -3    3.00    0.80
   7  14   3    1.70    0.50
  -8 -14  -3   10.70    1.30
   8  14   3   10.30    1.00
  -9 -14  -3   83.59    3.10
   9  14   3   85.69    2.70
 -10 -14  -3   18.90    1.70
  10  14   3   19.20    1.50
 -11 -14  -3    7.30    1.20
  11  14   3    6.50    1.00
 -12 -14  -3   -0.10    0.70
  12  14   3    0.70    0.70
 -13 -14  -3    4.40    1.20
  13  14   3    2.10    0.90
 -14 -14  -3   19.30    2.00
  14  14   3   19.20    1.70
 -15 -14  -3   35.60    2.70
  15  14   3   37.00    2.40
 -16 -14  -3    7.20    1.60
  16  14   3    7.00    1.30
   7 -15  -3    0.60    1.10
  -7  15   3   -1.10    1.10
   6 -15  -3   12.30    1.90
  -6  15   3   17.80    2.30
   5 -15  -3   15.30    2.00
  -5  15   3   16.80    2.10
   4 -15  -3    1.60    1.10
  -4  15   3    2.80    1.20
   3 -15  -3    6.50    1.40
  -3  15   3    4.50    1.30
   2 -15  -3   11.70    1.60
  -2  15   3   10.50    1.60
   1 -15  -3   50.39    2.80
  -1  15   3   51.39    2.80
   0 -15  -3   57.29    2.90
   0  15   3   59.89    2.90
  -1 -15  -3    6.70    1.20
   1  15   3    6.00    1.20
  -2 -15  -3   76.49    3.10
   2  15   3   77.79    3.20
  -3 -15  -3    3.20    0.90
   3  15   3    2.60    0.90
  -4 -15  -3   35.70    2.10
   4  15   3   40.60    2.30
  -5 -15  -3   21.20    1.60
   5  15   3   21.50    1.80
  -6 -15  -3  158.98    4.60
  -6 -15  -3  172.58    4.60
   6  15   3  168.88    3.90
  -7 -15  -3   20.00    1.60
  -7 -15  -3   23.00    1.60
   7  15   3   15.60    1.20
  -8 -15  -3    0.30    0.60
   8  15   3   -0.40    0.50
  -9 -15  -3   17.00    1.60
   9  15   3   19.60    1.40
 -10 -15  -3   34.60    2.10
  10  15   3   35.20    1.80
 -11 -15  -3   94.99    3.60
  11  15   3  107.89    3.30
 -12 -15  -3   19.70    1.80
  12  15   3   20.10    1.70
 -13 -15  -3   30.00    2.30
  13  15   3   29.90    2.00
 -14 -15  -3    9.40    1.60
  14  15   3    7.90    1.30
 -15 -15  -3    2.50    1.20
  15  15   3    2.40    1.10
 -16 -15  -3    0.30    1.10
   6 -16  -3  128.39    5.20
  -6  16   3  119.69    5.20
   5 -16  -3   45.80    3.20
  -5  16   3   48.50    3.30
   4 -16  -3   40.00    2.80
  -4  16   3   36.10    2.80
   3 -16  -3   42.10    2.90
  -3  16   3   46.00    3.00
   2 -16  -3    9.00    1.60
  -2  16   3    9.40    1.60
   1 -16  -3   48.10    2.90
  -1  16   3   49.50    2.90
   0 -16  -3    1.20    0.90
   0  16   3    0.00    0.90
  -1 -16  -3   11.00    1.50
   1  16   3   10.60    1.60
  -2 -16  -3  189.58    5.60
   2  16   3  195.78    5.70
  -3 -16  -3    6.00    1.10
   3  16   3    6.50    1.30
  -4 -16  -3   17.10    1.70
   4  16   3   16.10    1.70
  -5 -16  -3   57.29    2.60
   5  16   3   61.69    2.90
  -6 -16  -3    2.00    0.80
  -6 -16  -3    2.30    0.80
  -7 -16  -3   22.10    1.60
  -7 -16  -3   20.00    1.60
  -8 -16  -3    6.80    1.20
   8  16   3    6.40    0.90
  -9 -16  -3  126.09    4.10
   9  16   3  128.39    3.50
 -10 -16  -3   62.89    2.90
  10  16   3   63.69    2.50
 -11 -16  -3   67.49    3.10
  11  16   3   70.99    2.70
 -12 -16  -3   31.20    2.30
  12  16   3   31.50    2.00
 -13 -16  -3   13.00    1.70
  13  16   3   14.10    1.50
 -14 -16  -3    4.00    1.30
  14  16   3    5.20    1.20
 -15 -16  -3  115.49    4.60
  15  16   3  119.99    4.10
   5 -17  -3    4.00    1.90
  -5  17   3    1.60    1.40
   4 -17  -3   26.90    2.70
  -4  17   3   23.50    2.50
   3 -17  -3   23.60    2.50
  -3  17   3   23.10    2.40
   2 -17  -3    5.20    1.50
  -2  17   3    5.50    1.50
   1 -17  -3   -0.50    0.90
  -1  17   3   -0.60    0.90
   0 -17  -3    5.10    1.30
   0  17   3    4.20    1.30
  -1 -17  -3   43.20    2.70
   1  17   3   35.80    2.60
  -2 -17  -3  247.78    6.80
   2  17   3  246.28    6.90
  -3 -17  -3   48.20    2.70
   3  17   3   49.10    2.80
  -4 -17  -3    3.30    1.00
   4  17   3    4.10    1.20
  -5 -17  -3   37.10    2.20
   5  17   3   35.20    2.40
  -6 -17  -3   58.29    2.70
   6  17   3   59.59    3.00
  -7 -17  -3    4.20    1.00
  -7 -17  -3    6.20    1.10
  -8 -17  -3    1.50    0.80
  -9 -17  -3   85.19    3.40
   9  17   3   80.49    2.70
 -10 -17  -3    0.50    0.80
  10  17   3   -0.50    0.60
 -11 -17  -3   23.60    2.00
  11  17   3   23.60    1.70
 -12 -17  -3    0.30    0.90
  12  17   3    0.90    0.80
 -13 -17  -3  176.18    5.60
  13  17   3  168.88    4.90
 -14 -17  -3  136.59    5.00
  14  17   3  141.99    4.40
  15  17   3   15.80    2.00
  -4  18   3   20.90    2.50
   3 -18  -3   -0.10    1.10
  -3  18   3   -0.30    1.10
   2 -18  -3    1.10    1.20
  -2  18   3    2.90    1.30
   1 -18  -3   -0.50    1.00
  -1  18   3    0.70    1.10
   0 -18  -3  102.19    4.30
   0  18   3  106.09    4.40
  -1 -18  -3    9.60    1.60
   1  18   3    9.40    1.70
  -2 -18  -3   41.50    2.70
   2  18   3   44.10    2.80
  -3 -18  -3    0.60    0.90
   3  18   3    0.30    1.00
  -4 -18  -3  106.09    4.10
   4  18   3  112.19    4.30
  -5 -18  -3   46.30    2.60
   5  18   3   46.00    2.80
  -6 -18  -3   21.90    1.90
   6  18   3   21.30    2.10
   7  18   3    1.40    1.00
  -8 -18  -3   18.20    1.80
  -9 -18  -3    2.20    1.00
 -10 -18  -3    1.60    1.00
 -11 -18  -3    1.60    0.90
  11  18   3    1.40    0.90
 -12 -18  -3    2.50    1.10
  12  18   3    2.00    0.90
 -13 -18  -3    7.40    1.50
  13  18   3    9.20    1.30
  14  18   3    7.00    1.30
   2 -19  -3    9.60    1.90
  -2  19   3    8.00    1.80
   1 -19  -3    3.60    1.30
  -1  19   3    3.20    1.30
   0 -19  -3    3.00    1.30
   0  19   3    2.30    1.20
  -1 -19  -3   12.70    1.90
   1  19   3   11.70    1.90
  -2 -19  -3    1.50    1.10
   2  19   3    0.10    0.90
  -3 -19  -3    3.60    1.20
   3  19   3    5.20    1.40
  -4 -19  -3    0.10    0.90
   4  19   3   -0.50    1.00
  -5 -19  -3  167.78    5.30
   5  19   3  163.58    5.50
  -6 -19  -3    3.30    1.10
   6  19   3    3.10    1.20
   7  19   3    2.60    1.20
  -8 -19  -3   10.60    1.60
  -9 -19  -3  188.18    5.70
 -10 -19  -3   43.80    2.70
 -11 -19  -3   29.30    2.40
 -12 -19  -3    0.50    0.90
  12  19   3   -1.00    0.80
 -13 -19  -3    4.70    2.00
  13  19   3    0.80    0.90
  14  19   3   14.40    2.10
  -1  20   3   -1.10    1.10
   0 -20  -3   80.09    4.00
   0  20   3   71.89    4.00
  -1 -20  -3    0.00    1.10
   1  20   3    1.20    1.30
  -2 -20  -3   35.80    2.80
   2  20   3   32.60    2.80
  -3 -20  -3   24.70    2.30
   3  20   3   27.40    2.70
  -4 -20  -3   -1.40    0.90
   4  20   3    0.30    1.10
  -5 -20  -3    0.80    1.10
   5  20   3   -0.30    1.00
  -6 -20  -3    3.30    1.10
   6  20   3    2.00    1.30
   7  20   3  104.39    4.50
   8  20   3   30.30    2.60
  -9 -20  -3    0.90    1.00
 -10 -20  -3   41.60    2.70
 -11 -20  -3    8.00    1.50
   1  21   3   33.40    3.10
  -2 -21  -3   18.90    2.30
   2  21   3   18.10    2.30
  -3 -21  -3    2.40    1.30
   3  21   3    3.20    1.50
  -4 -21  -3   -0.10    1.00
   4  21   3   -0.20    1.20
  -5 -21  -3   37.30    2.80
   5  21   3   33.70    2.90
  -6 -21  -3   -0.40    1.40
   6  21   3   -0.60    1.10
   7  21   3    9.00    1.70
   8  21   3    3.20    1.40
 -10 -21  -3   15.20    1.90
   3  22   3  115.39    5.20
  -4 -22  -3   18.30    2.30
   4  22   3   14.90    2.30
  -5 -22  -3   82.19    4.00
   5  22   3   76.19    4.20
   6  22   3   -0.50    1.20
   7  22   3   25.50    3.60
  -8 -20   4   18.40    2.30
  -7 -20   4   27.60    2.60
   6  20  -4  175.68    6.50
   5  20  -4   -0.20    1.40
   4  20  -4   31.70    3.10
   3  20  -4   15.10    2.30
   2  20  -4   18.50    2.50
  -2 -20   4   19.60    2.30
  -1 -20   4   11.20    1.90
 -10 -19   4    7.90    1.70
  -9 -19   4    3.80    1.40
  -8 -19   4   28.00    2.60
  -7 -19   4    0.50    1.10
   6  19  -4   15.90    2.30
   5  19  -4    1.40    1.40
   4  19  -4    9.40    1.90
   3  19  -4    3.90    1.60
  -3 -19   4    3.00    1.30
   2  19  -4   67.49    4.00
  -2 -19   4   66.09    3.60
   1  19  -4    2.80    1.50
  -1 -19   4    0.80    1.10
   0  19  -4    1.10    1.40
   0 -19   4   -0.30    1.00
  -1  19  -4   15.60    2.40
   1 -19   4   18.00    2.30
 -11 -18   4   27.60    2.70
 -10 -18   4   28.70    2.60
  -9 -18   4    1.20    1.10
  -8 -18   4    0.80    1.10
  -7 -18   4   55.29    3.20
  -6 -18   4   32.50    2.50
   5  18  -4   96.09    4.40
   4  18  -4   44.90    3.20
   3  18  -4   47.00    3.30
  -3 -18   4   52.29    2.90
   2  18  -4    6.90    1.70
  -2 -18   4    6.70    1.40
   1  18  -4    6.40    1.60
  -1 -18   4    6.70    1.50
   0  18  -4   -1.00    1.10
   0 -18   4    0.90    1.10
  -1  18  -4   59.59    3.80
   1 -18   4   66.39    3.70
  -2  18  -4    0.50    1.30
   2 -18   4    1.20    1.20
  -3  18  -4   27.20    3.50
   3 -18   4   30.00    3.20
  13  17  -4   -0.20    0.90
  12  17  -4  134.89    4.20
 -12 -17   4  133.39    5.20
  11  17  -4    3.60    1.00
 -11 -17   4    3.90    1.40
 -10 -17   4   38.10    2.80
  -9 -17   4    7.90    1.60
  -8 -17   4   68.69    3.50
  -7 -17   4   12.20    1.80
  -6 -17   4   25.90    2.20
  -5 -17   4   -0.20    0.80
   4  17  -4   -0.90    0.90
   3  17  -4   69.19    3.80
  -3 -17   4   77.69    3.40
   2  17  -4  189.68    6.20
  -2 -17   4  186.68    5.80
   1  17  -4   35.10    2.90
  -1 -17   4   34.70    2.60
   0  17  -4   35.40    3.00
   0 -17   4   43.70    2.80
  -1  17  -4   14.20    2.10
   1 -17   4   12.30    1.90
  -2  17  -4    0.90    1.30
   2 -17   4    0.50    1.10
  -3  17  -4    0.60    1.30
   3 -17   4    0.10    1.10
  -4  17  -4   68.79    4.10
   4 -17   4   70.29    4.00
  13  16  -4    0.40    0.80
 -13 -16   4    2.00    1.30
  12  16  -4   36.10    2.20
 -12 -16   4   39.00    2.90
  11  16  -4   59.69    2.60
 -11 -16   4   58.79    3.40
  10  16  -4    0.40    0.70
 -10 -16   4    0.90    1.10
   9  16  -4   23.80    1.90
  -9 -16   4   26.00    2.30
  -8 -16   4   74.09    3.50
  -7 -16   4   47.90    2.80
  -6 -16   4    0.70    0.90
  -5 -16   4    0.60    0.80
  -4 -16   4  242.08    6.70
  -4 -16   4  251.27    6.50
   3  16  -4    0.10    1.00
  -3 -16   4    0.50    0.80
   2  16  -4   29.10    2.50
  -2 -16   4   32.30    2.20
   1  16  -4    1.10    1.10
  -1 -16   4    1.50    1.00
   0  16  -4    2.20    1.20
   0 -16   4   -0.10    0.90
  -1  16  -4    1.10    1.10
   1 -16   4    1.40    1.00
  -2  16  -4   23.00    2.50
   2 -16   4   24.60    2.50
  -3  16  -4   15.90    2.20
   3 -16   4   15.90    2.10
  -4  16  -4  104.79    4.80
   4 -16   4  119.59    4.90
  -5  16  -4    3.60    1.60
   5 -16   4    6.90    1.80
  14  15  -4   -0.70    0.90
  13  15  -4   22.50    2.00
 -13 -15   4   23.60    2.50
  12  15  -4   46.40    2.40
 -12 -15   4   45.60    3.10
  11  15  -4   72.79    2.80
 -11 -15   4   78.69    3.80
  10  15  -4   10.90    1.20
 -10 -15   4   15.60    2.00
   9  15  -4   30.50    1.70
  -9 -15   4   29.40    2.40
   8  15  -4    8.40    1.00
  -8 -15   4    8.00    1.40
  -7 -15   4   11.10    1.50
  -6 -15   4   76.99    3.30
  -5 -15   4  211.48    5.90
  -4 -15   4    1.00    0.80
  -4 -15   4    0.70    0.70
   3  15  -4   63.59    3.20
  -3 -15   4   59.79    2.80
   2  15  -4   17.10    2.00
  -2 -15   4   18.40    1.80
   1  15  -4   93.49    3.90
  -1 -15   4   88.49    3.60
   0  15  -4  159.48    5.50
   0 -15   4  167.68    5.30
  -1  15  -4  202.78    6.30
   1 -15   4  210.18    6.20
  -2  15  -4   17.10    2.10
   2 -15   4   12.60    1.80
  -3  15  -4    4.80    1.40
   3 -15   4    3.70    1.20
  -4  15  -4    2.40    1.30
   4 -15   4    0.70    1.10
  -5  15  -4   28.00    2.80
   5 -15   4   23.20    2.50
  -6  15  -4   58.59    3.80
   6 -15   4   63.09    3.80
   7 -15   4   10.60    2.90
  14  14  -4    0.50    1.00
 -14 -14   4    1.20    1.30
  13  14  -4    0.10    0.80
 -13 -14   4    2.80    1.30
  12  14  -4   49.30    2.40
 -12 -14   4   48.90    3.10
  11  14  -4   15.40    1.40
 -11 -14   4   15.20    1.90
  10  14  -4   -0.10    0.60
 -10 -14   4    0.10    0.90
   9  14  -4  112.19    3.30
  -9 -14   4  114.99    4.30
   8  14  -4  335.37    7.00
  -8 -14   4  327.37    8.20
   7  14  -4    4.20    0.70
  -7 -14   4    3.80    1.10
  -6 -14   4  103.09    3.80
  -5 -14   4   11.30    1.40
  -4 -14   4    8.20    1.30
  -4 -14   4    8.70    1.20
  -3 -14   4   15.10    1.60
  -3 -14   4   14.00    1.40
   2  14  -4    0.20    0.80
  -2 -14   4    1.70    0.80
   1  14  -4    4.80    1.20
  -1 -14   4    4.60    1.10
   0  14  -4   13.00    1.70
   0 -14   4   16.00    1.80
  -1  14  -4    0.90    0.90
   1 -14   4    0.50    0.80
  -2  14  -4   41.20    2.70
   2 -14   4   43.00    2.60
  -3  14  -4   65.09    3.50
   3 -14   4   66.69    3.30
  -4  14  -4  117.19    4.70
   4 -14   4  111.49    4.50
  -5  14  -4   56.19    3.40
   5 -14   4   49.00    3.10
  -6  14  -4   24.10    2.60
   6 -14   4   21.20    2.40
  -7  14  -4    0.30    1.20
   7 -14   4    1.00    1.20
   8 -14   4   -1.20    1.10
  14  13  -4   14.80    1.60
 -14 -13   4   18.60    2.30
  13  13  -4   16.30    1.60
 -13 -13   4   19.80    2.30
  12  13  -4   26.70    1.80
 -12 -13   4   27.70    2.50
  11  13  -4   17.40    1.50
 -11 -13   4   18.50    2.00
  10  13  -4  113.19    3.40
 -10 -13   4  108.09    4.10
   9  13  -4   54.49    2.20
  -9 -13   4   55.59    2.90
   8  13  -4    9.20    1.00
  -8 -13   4    6.80    1.30
   7  13  -4   71.39    2.30
  -7 -13   4   69.39    3.00
   6  13  -4    1.70    0.50
  -6 -13   4    1.10    0.70
   5  13  -4   16.90    1.00
  -5 -13   4   14.00    1.50
  -4 -13   4  207.28    5.60
  -4 -13   4  212.08    5.30
  -3 -13   4   56.39    2.40
  -3 -13   4   54.89    2.50
   2  13  -4   15.60    1.70
  -2 -13   4   18.20    1.50
   1  13  -4    2.30    0.90
  -1 -13   4    0.90    0.70
   0  13  -4   13.30    1.60
   0 -13   4   12.00    1.50
  -1  13  -4  133.19    4.50
   1 -13   4  128.59    4.30
  -2  13  -4  104.29    4.00
   2 -13   4  101.69    3.90
  -3  13  -4    0.70    0.90
   3 -13   4    0.50    0.80
  -4  13  -4  116.09    4.60
   4 -13   4  129.89    4.70
  -5  13  -4   10.00    1.70
   5 -13   4   13.40    1.80
  -6  13  -4    8.10    1.70
   6 -13   4   10.00    1.70
  -7  13  -4    6.10    1.60
   7 -13   4    3.90    1.40
  -8  13  -4  150.28    5.70
   8 -13   4  165.68    5.90
   9 -13   4   32.60    2.90
  15  12  -4   12.80    1.80
 -15 -12   4   12.50    2.10
  14  12  -4    7.70    1.20
 -14 -12   4    4.00    1.40
  13  12  -4   21.50    1.80
 -13 -12   4   24.20    2.50
  12  12  -4   86.39    3.10
 -12 -12   4   79.29    3.70
  11  12  -4   22.20    1.60
 -11 -12   4   16.50    1.90
  10  12  -4   17.40    1.40
 -10 -12   4   14.80    1.80
   9  12  -4   44.10    1.90
  -9 -12   4   41.30    2.40
   8  12  -4    1.30    0.60
  -8 -12   4    2.10    0.80
   7  12  -4   42.80    1.70
  -7 -12   4   48.10    2.40
   6  12  -4  278.97    5.80
  -6 -12   4  280.17    6.90
   5  12  -4  249.58    5.20
  -5 -12   4  252.87    6.30
   4  12  -4    3.80    0.50
  -4 -12   4    2.40    0.80
  -4 -12   4    4.40    0.80
  -3 -12   4    0.80    0.60
  -3 -12   4    1.30    0.60
  -2 -12   4   14.50    1.30
  -2 -12   4   18.20    1.40
   1  12  -4  364.86    8.50
  -1 -12   4  357.36    8.10
   0  12  -4  132.29    4.30
   0 -12   4  137.69    4.20
  -1  12  -4   32.00    2.10
   1 -12   4   30.50    2.00
  -2  12  -4    0.30    0.70
   2 -12   4   -0.40    0.70
  -3  12  -4   89.39    3.60
   3 -12   4   82.39    3.40
  -4  12  -4   13.60    1.70
   4 -12   4   18.40    1.90
  -5  12  -4  117.29    4.40
   5 -12   4  104.29    4.20
  -6  12  -4   21.70    2.20
   6 -12   4   23.90    2.20
  -7  12  -4   50.09    3.20
   7 -12   4   50.39    3.10
  -8  12  -4   17.20    2.20
   8 -12   4   16.60    2.10
  -9  12  -4    3.80    1.50
   9 -12   4    5.70    1.50
  10 -12   4    5.20    1.60
  15  11  -4    2.50    1.00
 -15 -11   4    1.50    1.30
  14  11  -4  118.79    4.00
 -14 -11   4  124.89    4.90
  13  11  -4   39.50    2.20
 -13 -11   4   39.30    2.80
  12  11  -4   84.09    3.00
 -12 -11   4   85.29    3.80
  11  11  -4    0.30    0.60
 -11 -11   4   -0.30    0.80
  10  11  -4    8.90    1.10
 -10 -11   4    9.90    1.50
   9  11  -4    0.20    0.50
  -9 -11   4    0.20    0.80
   8  11  -4   16.00    1.20
  -8 -11   4   18.20    1.70
   7  11  -4   16.30    1.10
  -7 -11   4   19.10    1.60
   6  11  -4  101.69    2.70
  -6 -11   4   98.59    3.40
   5  11  -4    9.90    0.80
  -5 -11   4    8.50    1.10
  -5 -11   4    9.40    1.10
   4  11  -4   94.19    2.30
  -4 -11   4   93.39    3.10
   3  11  -4    3.00    0.40
  -3 -11   4    2.70    0.70
  -3 -11   4    3.60    0.70
  -2 -11   4  231.78    5.60
  -2 -11   4  236.18    5.70
   1  11  -4  103.39    3.50
  -1 -11   4  104.59    3.30
   0  11  -4  613.04   12.60
   0 -11   4  599.94   12.30
  -1  11  -4   13.60    1.50
   1 -11   4   16.00    1.50
  -2  11  -4   28.60    2.00
   2 -11   4   30.20    2.00
  -3  11  -4   72.99    3.10
   3 -11   4   70.19    3.00
  -4  11  -4  129.09    4.40
   4 -11   4  126.39    4.30
  -5  11  -4   43.10    2.60
   5 -11   4   47.00    2.70
  -6  11  -4    1.10    0.90
   6 -11   4    0.90    0.90
  -7  11  -4    7.90    1.50
   7 -11   4    6.40    1.40
  -8  11  -4   49.20    3.10
   8 -11   4   48.20    3.00
  -9  11  -4   10.90    1.90
   9 -11   4    8.80    1.70
 -10  11  -4   -2.10    1.10
  10 -11   4    0.40    1.00
  11 -11   4   27.20    3.00
  15  10  -4   10.10    1.40
 -15 -10   4   11.90    1.90
  14  10  -4   13.10    1.50
 -14 -10   4   11.20    1.90
  13  10  -4    0.20    0.70
 -13 -10   4    1.70    1.10
  12  10  -4    0.90    0.70
 -12 -10   4    1.40    1.00
  11  10  -4   45.90    2.10
 -11 -10   4   46.90    2.70
  10  10  -4   76.29    2.60
 -10 -10   4   75.09    3.20
   9  10  -4  166.78    4.20
  -9 -10   4  168.98    5.00
   8  10  -4   87.69    2.60
  -8 -10   4   84.69    3.20
   7  10  -4  272.17    5.80
  -7 -10   4  273.87    6.60
   6  10  -4    0.50    0.40
  -6 -10   4    1.70    0.70
   5  10  -4  184.28    4.00
  -5 -10   4  182.48    4.80
  -5 -10   4  192.38    4.30
   4  10  -4   64.39    1.80
  -4 -10   4   63.19    2.10
  -4 -10   4   61.29    2.40
   3  10  -4    2.90    0.40
  -3 -10   4    2.20    0.70
  -3 -10   4    1.90    0.50
   2  10  -4   67.29    1.60
  -2 -10   4   66.69    2.40
  -2 -10   4   64.39    2.30
  -1 -10   4   17.60    1.30
  -1 -10   4   14.30    1.20
   0  10  -4  107.19    3.50
   0 -10   4  109.19    3.30
  -1  10  -4   57.09    2.40
   1 -10   4   48.50    2.20
  -2  10  -4  425.26    9.40
   2 -10   4  434.46    9.40
  -3  10  -4  158.28    4.70
   3 -10   4  162.68    4.70
  -4  10  -4  201.88    5.60
   4 -10   4  197.88    5.50
  -5  10  -4    2.10    0.90
   5 -10   4    0.50    0.70
  -6  10  -4   24.80    2.10
   6 -10   4   23.30    2.00
  -7  10  -4   42.30    2.70
   7 -10   4   46.60    2.70
  -8  10  -4   53.49    3.10
   8 -10   4   49.80    2.90
  -9  10  -4    9.70    1.70
   9 -10   4   10.70    1.70
 -10  10  -4   -0.50    1.10
  10 -10   4    0.30    0.90
 -11  10  -4    1.60    1.30
  11 -10   4    1.90    1.10
  15   9  -4    2.90    1.00
 -15  -9   4    3.60    1.40
  14   9  -4   14.80    1.50
 -14  -9   4   13.80    1.90
  13   9  -4    0.20    0.70
 -13  -9   4    0.70    1.00
  12   9  -4    2.10    0.80
 -12  -9   4    1.50    1.00
  11   9  -4  197.08    4.90
 -11  -9   4  200.88    5.90
  10   9  -4    2.10    0.70
 -10  -9   4    1.60    0.90
   9   9  -4   84.59    2.60
  -9  -9   4   82.99    3.20
   8   9  -4  155.88    3.80
  -8  -9   4  162.68    4.60
   7   9  -4   31.90    1.40
  -7  -9   4   29.00    1.80
   6   9  -4  346.47    6.80
  -6  -9   4  334.87    7.60
   5   9  -4  328.77    6.50
  -5  -9   4  322.87    7.20
  -5  -9   4  332.67    6.50
   4   9  -4  365.76    7.00
  -4  -9   4  363.96    7.90
  -4  -9   4  372.46    7.30
   3   9  -4   57.39    1.60
  -3  -9   4   57.99    2.20
  -3  -9   4   54.89    1.90
   2   9  -4    0.90    0.30
  -2  -9   4    0.40    0.40
  -2  -9   4    0.80    0.50
   1   9  -4  144.39    2.80
  -1  -9   4  134.69    3.70
  -1  -9   4  143.59    3.80
   0   9  -4   91.69    3.00
   0  -9   4   83.59    2.80
  -1   9  -4   17.40    1.40
   1  -9   4   17.90    1.30
  -2   9  -4  793.52   15.50
   2  -9   4  793.02   15.40
  -3   9  -4    6.50    1.00
   3  -9   4    4.30    0.90
  -4   9  -4   33.90    2.00
   4  -9   4   32.60    2.00
  -5   9  -4  215.88    5.80
   5  -9   4  208.88    5.70
  -6   9  -4    3.40    1.00
   6  -9   4    7.40    1.20
  -7   9  -4   65.99    3.10
   7  -9   4   62.39    3.00
  -8   9  -4   26.70    2.30
   8  -9   4   29.90    2.20
  -9   9  -4   19.80    2.20
   9  -9   4   26.20    2.20
 -10   9  -4   88.99    4.10
  10  -9   4   89.19    3.90
 -11   9  -4   15.30    2.10
  11  -9   4   11.50    1.70
 -12   9  -4   -1.70    1.70
  12  -9   4    0.70    1.60
  15   8  -4   47.60    2.50
 -15  -8   4   43.90    3.20
  14   8  -4   51.09    2.50
 -14  -8   4   47.50    3.10
  13   8  -4   68.19    2.80
 -13  -8   4   71.29    3.50
  12   8  -4    9.00    1.10
 -12  -8   4    9.70    1.60
  11   8  -4   53.69    2.20
 -11  -8   4   54.49    2.80
  10   8  -4   70.49    2.40
 -10  -8   4   67.29    3.00
   9   8  -4    1.70    0.50
  -9  -8   4    1.50    0.80
   8   8  -4  254.07    5.50
  -8  -8   4  255.87    6.30
   7   8  -4  357.16    7.10
  -7  -8   4  347.47    7.80
   6   8  -4  373.26    7.30
  -6  -8   4  366.46    8.00
   5   8  -4  349.47    6.90
  -5  -8   4  349.47    7.60
  -5  -8   4  361.66    6.80
   4   8  -4   65.19    1.80
  -4  -8   4   66.59    1.90
  -4  -8   4   63.29    2.30
   3   8  -4    7.70    0.60
  -3  -8   4    6.60    0.80
   2   8  -4  668.03   11.90
  -2  -8   4  672.83   12.60
  -2  -8   4  674.53   12.80
   1   8  -4   11.10    0.50
  -1  -8   4    9.60    0.90
  -1  -8   4    9.90    0.90
   0   8  -4  106.59    2.10
   0   8  -4  106.99    3.20
   0  -8   4  106.29    3.10
  -1   8  -4    1.10    0.50
   1  -8   4    2.40    0.60
  -2   8  -4  389.16    8.30
   2  -8   4  383.66    8.30
  -3   8  -4    7.50    1.00
   3  -8   4    6.90    1.00
  -4   8  -4   17.00    1.40
   4  -8   4   18.70    1.40
  -5   8  -4   10.60    1.30
   5  -8   4    9.70    1.20
  -6   8  -4   32.30    2.10
   6  -8   4   30.10    1.90
  -7   8  -4    0.70    0.80
   7  -8   4    0.10    0.70
  -8   8  -4  139.79    4.60
   8  -8   4  137.79    4.60
  -9   8  -4   70.79    3.40
   9  -8   4   64.49    3.10
 -10   8  -4   21.30    2.30
  10  -8   4   25.10    2.20
 -11   8  -4    1.90    1.30
  11  -8   4    2.60    1.10
 -12   8  -4    6.60    1.70
  15   7  -4   93.19    3.40
 -15  -7   4   92.89    4.40
  14   7  -4   15.00    1.50
 -14  -7   4   14.00    2.00
  13   7  -4   29.30    1.90
 -13  -7   4   25.80    2.40
  12   7  -4   -0.50    0.60
 -12  -7   4    0.40    0.90
  11   7  -4   11.20    1.10
 -11  -7   4   10.90    1.50
  10   7  -4    2.10    0.60
 -10  -7   4    1.60    0.90
   9   7  -4    9.40    1.00
  -9  -7   4   10.50    1.30
   8   7  -4   37.10    1.60
  -8  -7   4   35.70    1.90
   7   7  -4  120.09    3.00
  -7  -7   4  120.59    3.60
   6   7  -4  112.49    2.80
  -6  -7   4  112.69    3.30
   5   7  -4  466.35    8.80
  -5  -7   4  473.25    9.50
  -5  -7   4  470.85    8.60
   4   7  -4    1.70    0.40
  -4  -7   4    1.20    0.30
  -4  -7   4    1.40    0.50
   3   7  -4   33.80    1.10
  -3  -7   4   35.90    1.30
  -3  -7   4   35.20    1.50
   2   7  -4  140.99    2.90
  -2  -7   4  138.79    3.30
  -2  -7   4  138.79    3.50
   1   7  -4  416.26    7.40
  -1  -7   4  401.96    8.10
  -1  -7   4  409.16    8.20
   0   7  -4   20.90    0.60
   0  -7   4   19.80    1.10
   0  -7   4   19.00    1.10
  -1   7  -4  186.08    4.50
   1  -7   4  180.28    4.40
  -2   7  -4  405.66    8.20
   2  -7   4  365.26    8.00
  -3   7  -4   73.59    2.50
   3  -7   4   65.29    2.40
  -4   7  -4   12.20    1.20
   4  -7   4   10.60    1.10
  -5   7  -4  104.19    3.40
   5  -7   4  103.39    3.40
  -6   7  -4  112.29    3.70
   6  -7   4  112.99    3.70
  -7   7  -4   50.29    2.50
   7  -7   4   50.99    2.50
  -8   7  -4   36.50    2.30
   8  -7   4   39.40    2.30
  -9   7  -4    7.00    1.40
   9  -7   4    5.50    1.10
 -10   7  -4    4.10    1.30
  10  -7   4    3.50    1.10
 -11   7  -4    4.70    1.30
  11  -7   4    5.20    1.30
 -12   7  -4    7.10    1.60
 -13   7  -4    3.20    1.50
  16   6  -4   56.49    4.10
  15   6  -4    4.30    1.00
 -15  -6   4    2.70    1.40
  14   6  -4   25.20    1.90
 -14  -6   4   20.80    2.30
  13   6  -4  100.59    3.30
 -13  -6   4   98.89    4.10
  12   6  -4   17.50    1.50
 -12  -6   4   18.20    1.90
  11   6  -4    5.50    0.90
 -11  -6   4    4.00    1.10
  10   6  -4  116.59    3.20
 -10  -6   4  111.69    3.90
   9   6  -4    0.60    0.50
  -9  -6   4    1.70    0.70
   8   6  -4  159.38    3.80
  -8  -6   4  162.48    4.50
   7   6  -4  481.45    9.20
  -7  -6   4  473.55    9.90
   6   6  -4  449.06    8.60
  -6  -6   4  451.55    9.20
   5   6  -4   11.10    0.70
  -5  -6   4   12.70    1.00
  -5  -6   4   12.10    0.50
   4   6  -4   30.40    1.10
  -4  -6   4   30.50    1.00
  -4  -6   4   27.80    1.40
   3   6  -4   88.39    2.10
  -3  -6   4   91.59    2.20
  -3  -6   4   85.09    2.50
   2   6  -4  218.58    4.20
  -2  -6   4  214.68    4.80
   1   6  -4  113.19    2.30
  -1  -6   4  114.09    2.80
  -1  -6   4  110.39    2.90
   0   6  -4  213.28    3.90
   0  -6   4  210.38    4.60
   0  -6   4  204.08    4.60
  -1   6  -4  416.76    8.20
   1  -6   4  391.26    8.10
  -2   6  -4   10.20    0.90
   2  -6   4    7.80    0.90
  -3   6  -4  559.54   11.00
   3  -6   4  564.34   11.10
  -4   6  -4    2.50    0.60
   4  -6   4    2.30    0.60
  -5   6  -4  285.57    6.50
   5  -6   4  278.77    6.50
  -6   6  -4   99.79    3.30
   6  -6   4  102.69    3.30
  -7   6  -4  179.38    4.90
   7  -6   4  169.78    4.80
  -8   6  -4    1.80    0.80
   8  -6   4    2.60    0.80
  -9   6  -4   26.30    2.00
   9  -6   4   26.40    1.90
 -10   6  -4   54.39    3.00
  10  -6   4   57.09    2.80
 -11   6  -4   26.60    2.40
  11  -6   4   29.20    2.20
 -12   6  -4    1.30    1.10
 -13   6  -4    0.40    1.10
  16   5  -4   43.30    2.80
  15   5  -4   22.70    1.90
 -15  -5   4   22.80    2.50
  14   5  -4    1.60    0.80
 -14  -5   4    3.50    1.30
  13   5  -4    3.60    0.90
 -13  -5   4    3.80    1.30
  12   5  -4  102.29    3.20
 -12  -5   4   99.99    4.00
  11   5  -4   46.20    2.00
 -11  -5   4   48.30    2.60
  10   5  -4  183.98    4.40
 -10  -5   4  178.38    5.20
   9   5  -4    0.90    0.40
  -9  -5   4    3.00    0.80
   8   5  -4  122.59    3.10
  -8  -5   4  122.29    3.70
   7   5  -4    0.90    0.40
  -7  -5   4    0.60    0.50
   6   5  -4   24.50    1.10
  -6  -5   4   27.10    1.40
   5   5  -4   44.20    1.40
  -5  -5   4   41.90    1.70
   4   5  -4  875.81   15.50
  -4  -5   4  879.31   15.30
  -4  -5   4  864.11   16.10
   3   5  -4  212.68    4.20
  -3  -5   4  215.18    4.20
  -3  -5   4  208.78    4.60
   2   5  -4  770.02   13.20
  -2  -5   4  748.83   13.70
  -2  -5   4  713.33   13.30
   1   5  -4  160.38    3.10
  -1  -5   4  157.18    3.60
  -1  -5   4  157.48    3.50
   0  -5   4  171.88    3.80
   0  -5   4  169.88    3.80
   0  -5   4  172.78    3.30
  -1   5  -4   58.09    1.80
   1  -5   4   54.79    1.80
   1  -5   4   56.69    1.20
  -2   5  -4 1634.94   29.10
   2  -5   4 1616.74   29.10
   2  -5   4 1668.53   28.10
  -3   5  -4  511.45   10.30
   3  -5   4  538.55    9.20
   3  -5   4  541.35   10.40
  -4   5  -4   16.00    1.20
   4  -5   4   15.90    0.50
   4  -5   4   16.50    1.10
  -5   5  -4   19.30    1.30
   5  -5   4   15.70    1.20
  -6   5  -4    1.00    0.60
   6  -5   4    1.40    0.60
  -7   5  -4   26.30    1.70
   7  -5   4   24.70    1.60
  -8   5  -4   74.39    3.00
   8  -5   4   73.49    2.90
  -9   5  -4   82.59    3.30
   9  -5   4   81.49    3.10
 -10   5  -4  288.27    7.40
  10  -5   4  287.97    7.20
 -11   5  -4    3.60    1.20
  11  -5   4    2.50    0.90
 -12   5  -4    1.00    1.10
 -13   5  -4    7.70    1.70
 -14   5  -4   12.40    2.00
  16   4  -4    9.20    1.40
  15   4  -4    5.00    1.10
 -15  -4   4    2.80    1.30
  14   4  -4   38.70    2.10
 -14  -4   4   34.90    2.80
  13   4  -4   38.10    2.00
 -13  -4   4   35.40    2.60
  12   4  -4    5.70    0.90
 -12  -4   4    8.30    1.40
  11   4  -4  367.36    7.80
 -11  -4   4  365.86    8.70
  10   4  -4  207.08    4.90
 -10  -4   4  209.48    5.70
   9   4  -4  126.79    3.30
  -9  -4   4  129.09    4.00
   8   4  -4   20.10    1.10
  -8  -4   4   17.00    1.40
   7   4  -4    9.50    0.80
  -7  -4   4    9.80    1.10
   6   4  -4    0.00    0.30
  -6  -4   4    0.30    0.40
   5   4  -4  166.28    3.60
  -5  -4   4  164.88    4.00
   4   4  -4 1794.82   31.50
  -4  -4   4 1860.61   31.10
  -4  -4   4 1780.92   31.90
   3   4  -4 2024.90   34.50
  -3  -4   4 2013.60   34.40
  -3  -4   4 1959.30   35.00
   2   4  -4   10.10    0.50
  -2  -4   4    9.80    0.50
  -2  -4   4    9.60    0.70
  -1  -4   4   45.80    1.40
  -1  -4   4   47.60    1.50
  -1  -4   4   45.40    1.20
   0  -4   4  199.68    3.80
   0  -4   4  200.18    4.20
   0  -4   4  200.48    4.20
  -1   4  -4  900.31   16.10
   1  -4   4  884.61   16.10
   1  -4   4  893.61   15.50
  -2   4  -4  351.46    7.00
   2  -4   4  356.86    6.20
   2  -4   4  349.07    7.10
  -3   4  -4  169.18    3.90
   3  -4   4  162.68    4.00
   3  -4   4  171.58    3.10
  -4   4  -4    0.50    0.40
   4  -4   4    1.70    0.50
   4  -4   4    0.50    0.20
  -5   4  -4   22.80    1.30
   5  -4   4   19.70    1.20
   5  -4   4   21.20    0.70
  -6   4  -4    3.80    0.70
   6  -4   4    3.40    0.40
   6  -4   4    3.60    0.70
  -7   4  -4  229.08    5.50
   7  -4   4  221.08    5.50
  -8   4  -4  219.08    5.60
   8  -4   4  209.48    5.40
  -9   4  -4  166.48    4.90
   9  -4   4  174.58    4.80
 -10   4  -4   26.90    2.10
  10  -4   4   25.80    1.80
 -11   4  -4   37.60    2.50
  11  -4   4   38.20    2.20
 -12   4  -4  117.69    4.50
 -13   4  -4   82.99    3.90
 -14   4  -4   41.10    3.10
  16   3  -4   23.70    2.00
  15   3  -4   21.70    1.80
 -15  -3   4   18.20    2.30
  14   3  -4    3.90    1.00
 -14  -3   4    2.30    1.20
  13   3  -4    4.50    0.90
 -13  -3   4    6.40    1.40
  12   3  -4  100.59    3.10
 -12  -3   4   97.69    3.90
  11   3  -4    4.80    0.80
 -11  -3   4    3.50    1.00
  10   3  -4   27.10    1.40
 -10  -3   4   27.00    1.90
   9   3  -4   11.20    1.00
  -9  -3   4   12.20    1.40
   8   3  -4  686.33   12.80
  -8  -3   4  686.43   13.60
   7   3  -4   49.99    1.70
  -7  -3   4   51.79    2.10
   6   3  -4   30.10    1.20
  -6  -3   4   27.20    1.40
   5   3  -4  736.13   13.30
  -5  -3   4  741.63   13.80
   4   3  -4    9.60    0.60
  -4  -3   4   10.60    0.80
   3   3  -4    1.20    0.20
  -3  -3   4    1.90    0.20
  -3  -3   4    2.00    0.40
  -2  -3   4   26.50    0.80
  -2  -3   4   25.80    0.90
  -2  -3   4   27.20    1.00
  -1  -3   4 2024.60   34.50
  -1  -3   4 1957.10   35.00
   0  -3   4  158.08    3.30
   0  -3   4  152.98    3.30
  -1   3  -4   55.99    1.60
   1  -3   4   51.29    1.20
   1  -3   4   54.49    1.50
   1  -3   4   51.59    1.60
  -2   3  -4  394.66    7.50
   2  -3   4  388.16    7.60
   2  -3   4  399.66    7.00
  -3   3  -4   80.09    2.20
   3  -3   4   77.39    1.60
   3  -3   4   73.99    2.20
  -4   3  -4  204.38    4.60
   4  -3   4  212.38    3.90
   4  -3   4  204.78    4.70
  -5   3  -4  898.01   16.40
   5  -3   4  870.01   16.40
   5  -3   4  884.71   15.40
  -6   3  -4  924.41   16.80
   6  -3   4  885.91   16.80
   6  -3   4  894.41   15.80
  -7   3  -4  165.08    4.30
   7  -3   4  156.68    4.20
   7  -3   4  159.58    3.30
  -8   3  -4   61.89    2.50
   8  -3   4   66.29    2.50
  -9   3  -4  177.68    4.90
   9  -3   4  183.48    4.80
 -10   3  -4    1.30    0.80
  10  -3   4    1.30    0.70
 -11   3  -4  147.29    4.80
  11  -3   4  143.59    4.40
 -12   3  -4   48.70    2.90
 -13   3  -4   19.50    2.10
 -14   3  -4    2.20    1.30
 -15   3  -4   29.70    2.90
  15   2  -4   18.00    1.60
 -15  -2   4   22.00    2.50
  14   2  -4    1.10    0.80
 -14  -2   4    0.80    1.10
  13   2  -4   10.30    1.20
 -13  -2   4    9.40    1.60
  12   2  -4    0.70    0.60
 -12  -2   4    0.00    0.80
  11   2  -4   16.90    1.30
 -11  -2   4   16.80    1.70
  10   2  -4   21.10    1.30
 -10  -2   4   21.10    1.70
   9   2  -4   13.40    1.00
  -9  -2   4   15.80    1.50
   8   2  -4  629.24   11.90
  -8  -2   4  638.14   12.70
   7   2  -4  281.87    5.80
  -7  -2   4  287.27    6.40
   6   2  -4    1.50    0.40
  -6  -2   4    3.50    0.60
   5   2  -4   12.80    0.70
  -5  -2   4   12.60    0.90
   4   2  -4  419.16    7.80
  -4  -2   4  419.46    8.20
   3   2  -4  754.92   13.10
  -3  -2   4  754.32   13.50
  -3  -2   4  768.92   13.80
  -2  -2   4  579.04   10.60
  -2  -2   4  593.74   10.80
  -2  -2   4  602.94   10.50
  -1  -2   4  226.38    4.40
  -1  -2   4  216.78    4.20
   0  -2   4  315.97    6.00
   0  -2   4  325.07    5.80
   0  -2   4  322.47    6.10
   1  -2   4    3.20    0.30
   1  -2   4    1.60    0.30
  -2   2  -4   62.79    1.60
   2  -2   4   62.29    1.80
   2  -2   4   61.89    1.30
  -3   2  -4  376.46    7.20
   3  -2   4  376.06    6.70
   3  -2   4  373.46    7.30
  -4   2  -4 1382.96   24.60
   4  -2   4 1369.16   24.70
   4  -2   4 1412.96   23.90
  -5   2  -4   32.30    1.40
   5  -2   4   33.60    1.00
   5  -2   4   33.60    1.40
  -6   2  -4    2.60    0.60
   6  -2   4    2.80    0.40
   6  -2   4    1.60    0.50
  -7   2  -4  227.98    5.40
   7  -2   4  237.18    4.60
   7  -2   4  233.78    5.40
  -8   2  -4  182.18    4.70
   8  -2   4  181.08    3.80
   8  -2   4  182.88    4.60
  -9   2  -4    5.50    0.90
   9  -2   4    6.50    0.90
   9  -2   4    6.00    0.60
 -10   2  -4  168.18    4.80
  10  -2   4  170.18    4.60
 -11   2  -4    5.50    1.20
  11  -2   4    8.20    1.10
 -12   2  -4   15.90    1.80
 -13   2  -4  104.19    4.20
 -14   2  -4  153.78    5.40
 -15   2  -4   54.29    3.50
 -15  -1   4   86.49    4.40
  14   1  -4    3.90    0.90
 -14  -1   4    2.40    1.40
  13   1  -4   -0.10    0.60
 -13  -1   4   -0.40    1.00
  12   1  -4   72.49    2.60
 -12  -1   4   78.79    3.50
  11   1  -4    8.50    1.00
 -11  -1   4    6.20    1.20
  10   1  -4    0.50    0.50
 -10  -1   4    0.30    0.70
   9   1  -4  102.09    2.80
  -9  -1   4   97.49    3.40
   8   1  -4    8.80    0.80
  -8  -1   4    7.20    1.00
   7   1  -4    4.90    0.60
  -7  -1   4    4.20    0.80
   6   1  -4   70.19    1.60
   6   1  -4   71.09    1.90
  -6  -1   4   72.19    2.40
   5   1  -4   57.69    1.60
   5   1  -4   58.29    1.30
  -5  -1   4   58.19    2.00
   4   1  -4  644.34   11.80
   4   1  -4  651.83   11.40
  -4  -1   4  662.53   12.20
   3   1  -4  256.67    4.70
  -3  -1   4  259.37    5.00
  -3  -1   4  260.47    5.20
   2   1  -4   81.49    1.70
  -2  -1   4   82.49    2.00
  -2  -1   4   81.69    1.90
  -1  -1   4 1838.32   31.00
  -1  -1   4 1754.42   31.50
   0  -1   4  734.43   12.80
   0  -1   4  729.93   13.00
   1  -1   4 1024.50   17.50
   1  -1   4  995.70   17.80
  -2   1  -4    6.30    0.40
   2  -1   4    3.90    0.30
   2  -1   4    5.50    0.50
  -3   1  -4   62.29    1.60
   3  -1   4   62.29    1.80
  -4   1  -4    4.80    0.50
   4  -1   4    4.80    0.60
  -5   1  -4  294.07    5.90
   5  -1   4  291.87    6.00
  -6   1  -4  105.49    2.80
   6  -1   4   96.69    2.70
  -7   1  -4   38.80    1.70
   7  -1   4   41.30    1.70
  -8   1  -4  422.36    8.50
   8  -1   4  436.76    8.50
   8  -1   4  355.36    7.60
  -9   1  -4   99.89    3.30
   9  -1   4  101.29    2.60
   9  -1   4  108.19    3.20
 -10   1  -4   41.90    2.20
  10  -1   4   43.00    1.60
  10  -1   4   43.10    2.00
 -11   1  -4   86.39    3.40
  11  -1   4   88.79    3.10
 -12   1  -4  209.68    5.90
 -13   1  -4   23.70    2.20
 -14   1  -4    3.50    1.30
 -15   1  -4   71.39    3.80
 -14   0   4  111.39    4.80
  13   0  -4   -0.30    0.60
 -13   0   4   -0.20    1.00
  12   0  -4  167.28    4.30
 -12   0   4  168.58    5.50
  11   0  -4    7.80    0.90
 -11   0   4    8.20    1.40
  10   0  -4   33.30    1.60
 -10   0   4   30.20    2.00
   9   0  -4   10.10    0.90
  -9   0   4   10.00    1.30
   8   0  -4  173.28    4.00
  -8   0   4  174.98    4.70
   7   0  -4   32.60    1.30
  -7   0   4   35.70    1.80
   6   0  -4   79.19    1.90
   6   0  -4   76.29    2.10
  -6   0   4   79.69    2.50
   5   0  -4   10.80    0.70
   5   0  -4   10.40    0.50
  -5   0   4    8.90    0.80
   4   0  -4  791.82   13.80
   4   0  -4  782.42   14.00
  -4   0   4  786.62   14.40
   3   0  -4  584.64   10.40
  -3   0   4  600.64   10.90
  -3   0   4  592.24   10.70
   2   0  -4 2381.76   41.10
  -2   0   4 2437.96   41.10
  -2   0   4 2321.47   41.80
   1   0  -4 3708.93   65.99
  -1   0   4 3878.51   66.19
   0   0  -4 2996.50   52.49
   0   0  -4 2936.21   52.89
   0   0   4 3037.20   52.49
   0   0   4 3080.99   52.29
   1   0   4 1113.89   19.10
   1   0   4 1085.99   19.40
   1   0   4 1120.59   19.00
  -2   0  -4  196.98    3.60
   2   0   4  185.58    3.90
   2   0   4  187.68    3.60
  -3   0  -4   28.70    0.90
   3   0   4   26.80    0.80
   3   0   4   26.20    1.00
  -4   0  -4   72.29    1.80
   4   0   4   69.29    1.60
   4   0   4   69.09    1.90
  -5   0  -4  161.48    3.60
   5   0   4  160.58    3.70
   5   0   4  165.78    3.30
  -6   0  -4   39.50    1.50
   6   0   4   37.20    1.50
   6   0   4   39.10    1.20
  -7   0  -4  267.07    5.80
   7   0   4  266.27    5.20
   7   0   4  262.97    5.70
  -8   0  -4   52.89    2.00
   8   0   4   51.19    1.60
   8   0   4   53.89    1.90
  -9   0  -4   29.00    1.70
   9   0   4   31.30    1.30
   9   0   4   31.20    1.50
 -10   0  -4  159.38    4.50
  10   0   4  157.98    4.20
  10   0   4  161.58    3.70
 -11   0  -4   32.90    2.10
  11   0   4   35.10    2.00
  11   0   4   33.10    1.50
 -12   0  -4   32.40    2.20
  12   0   4   37.70    1.70
 -13   0  -4    8.40    1.40
 -14   0  -4    1.90    1.20
 -15   0  -4   81.29    3.90
 -16   0  -4   15.90    2.10
 -14   1   4   55.79    3.50
 -13   1   4   48.00    3.10
  12  -1  -4    1.90    0.70
 -12   1   4    1.70    1.10
  11  -1  -4   31.60    1.60
 -11   1   4   35.30    2.40
  10  -1  -4  138.89    3.60
 -10   1   4  142.89    4.60
   9  -1  -4  323.37    6.60
  -9   1   4  316.27    7.60
   8  -1  -4  135.69    3.30
  -8   1   4  136.29    4.00
   7  -1  -4   96.09    2.50
   7  -1  -4   94.89    2.40
  -7   1   4   94.79    3.00
   6  -1  -4  175.48    3.80
   6  -1  -4  183.08    3.80
  -6   1   4  182.48    4.50
   5  -1  -4  145.79    3.20
   5  -1  -4  145.09    3.10
  -5   1   4  148.19    3.70
   4  -1  -4  633.74   11.30
  -4   1   4  617.54   11.40
  -4   1   4  635.84   11.80
   3  -1  -4 2284.27   39.90
  -3   1   4 2321.87   39.70
  -3   1   4 2290.77   39.90
   2  -1  -4 1160.88   20.30
  -2   1   4 1147.39   20.30
  -2   1   4 1192.78   20.50
   1  -1  -4   24.80    0.80
  -1   1   4   24.10    0.80
   0  -1  -4    3.70    0.30
   0   1   4    4.40    0.30
   0   1   4    4.20    0.30
  -1  -1  -4 2367.86   40.40
  -1  -1  -4 2288.87   40.10
   1   1   4 2362.96   41.00
   2   1   4 2699.03   45.90
   2   1   4 2599.84   46.30
  -3  -1  -4  114.49    2.30
   3   1   4  119.79    2.70
   3   1   4  117.29    2.40
  -4  -1  -4  705.93   12.50
   4   1   4  705.53   12.80
   4   1   4  698.73   12.40
  -5  -1  -4  154.28    3.30
   5   1   4  149.09    3.40
   5   1   4  151.88    3.10
  -6  -1  -4   12.20    0.80
   6   1   4   12.30    0.70
   6   1   4   13.90    0.80
  -7  -1  -4    3.00    0.50
   7   1   4    2.40    0.40
   7   1   4    3.40    0.50
  -8  -1  -4  575.84   11.10
   8   1   4  560.44   10.90
   8   1   4  572.34   10.50
  -9  -1  -4    1.80    0.60
   9   1   4    1.70    0.50
   9   1   4    2.40    0.50
 -10  -1  -4   21.70    1.60
  10   1   4   23.20    1.40
  10   1   4   21.40    1.20
 -11  -1  -4   19.40    1.60
  11   1   4   23.20    1.30
 -12  -1  -4   32.00    2.20
  12   1   4   31.50    1.60
 -13  -1  -4    9.80    1.50
  13   1   4   10.20    1.10
 -14  -1  -4    1.60    1.10
 -15  -1  -4   67.19    3.50
 -16  -1  -4   53.89    3.40
 -14   2   4   17.90    2.30
 -13   2   4   56.09    3.40
 -12   2   4   17.40    2.00
  11  -2  -4    2.30    0.60
 -11   2   4    0.40    0.90
  10  -2  -4   17.50    1.20
 -10   2   4   16.60    1.70
   9  -2  -4    2.40    0.50
  -9   2   4    1.80    0.80
   8  -2  -4   74.09    2.20
  -8   2   4   76.39    2.90
   7  -2  -4  129.39    3.20
   7  -2  -4  131.59    3.10
  -7   2   4  128.49    3.80
   6  -2  -4  157.58    3.60
   6  -2  -4  154.38    3.40
  -6   2   4  161.08    4.10
   5  -2  -4  550.64   10.40
   5  -2  -4  569.34   10.30
  -5   2   4  566.84   10.90
   4  -2  -4  741.93   13.30
  -4   2   4  738.63   13.70
  -4   2   4  739.03   13.30
   3  -2  -4  206.38    4.20
  -3   2   4  210.68    4.40
  -3   2   4  209.68    4.20
   2  -2  -4  549.45   10.00
  -2   2   4  554.54   10.10
  -2   2   4  561.14   10.00
   1  -2  -4  633.54   11.30
  -1   2   4  631.54   11.20
   0  -2  -4  612.04   10.90
   0   2   4  617.54   10.70
   0   2   4  600.44   10.70
  -1  -2  -4   32.40    1.00
   1   2   4   30.70    0.80
  -2  -2  -4  988.80   17.30
  -2  -2  -4  987.30   17.20
   2   2   4  990.20   17.20
  -3  -2  -4    5.00    0.40
  -3  -2  -4    5.00    0.40
  -3  -2  -4    5.40    0.30
   3   2   4    5.10    0.40
  -4  -2  -4    0.70    0.20
   4   2   4    1.30    0.20
   4   2   4    1.20    0.30
  -5  -2  -4 2057.29   35.30
   5   2   4 2021.70   35.40
   5   2   4 2029.10   35.10
  -6  -2  -4   83.99    2.20
   6   2   4   80.79    2.20
   6   2   4   81.29    2.00
  -7  -2  -4  731.63   13.40
   7   2   4  712.13   13.30
   7   2   4  713.73   13.00
  -8  -2  -4   13.10    1.00
   8   2   4   12.00    0.90
   8   2   4   13.30    0.80
  -9  -2  -4    2.60    0.70
   9   2   4    5.60    0.70
   9   2   4    1.70    0.50
 -10  -2  -4   38.70    2.00
  10   2   4   39.80    1.60
  10   2   4   38.90    1.70
 -11  -2  -4   93.29    3.30
  11   2   4   92.49    2.70
 -12  -2  -4   38.00    2.30
  12   2   4   41.30    1.80
 -13  -2  -4  200.58    5.80
  13   2   4  205.48    4.90
 -14  -2  -4   82.69    3.70
  14   2   4   91.09    2.90
 -15  -2  -4    1.70    1.20
 -16  -2  -4    8.40    1.80
 -14   3   4   51.49    4.20
 -13   3   4  166.18    5.90
 -12   3   4    1.20    1.10
 -11   3   4    1.10    1.00
  10  -3  -4    8.30    1.30
 -10   3   4    9.10    1.40
   9  -3  -4    0.50    0.40
  -9   3   4   -0.40    0.60
   8  -3  -4   81.69    2.20
  -8   3   4   75.09    3.00
   7  -3  -4   42.50    1.50
   7  -3  -4   41.80    1.60
  -7   3   4   40.90    2.00
   6  -3  -4  812.62   15.10
   6  -3  -4  819.72   14.80
  -6   3   4  833.92   15.70
   5  -3  -4  281.87    5.90
   5  -3  -4  290.07    5.60
  -5   3   4  294.67    6.30
   4  -3  -4   93.19    2.40
  -4   3   4   93.99    2.70
  -4   3   4   97.39    2.30
   3  -3  -4  161.48    3.50
  -3   3   4  159.98    3.70
  -3   3   4  164.78    3.40
   2  -3  -4  549.74   10.20
  -2   3   4  562.14   10.30
  -2   3   4  561.04   10.00
   1  -3  -4    4.10    0.40
  -1   3   4    3.60    0.40
  -1   3   4    3.40    0.30
   0  -3  -4  854.81   15.00
   0   3   4  847.22   14.80
   0   3   4  834.82   14.80
  -1  -3  -4  336.17    6.50
   1   3   4  378.86    6.20
   1   3   4  341.47    6.30
  -2  -3  -4   64.49    1.60
   2   3   4   66.39    1.50
  -3  -3  -4  381.26    7.00
  -3  -3  -4  375.76    6.70
   3   3   4  377.96    6.90
  -4  -3  -4  635.54   11.10
  -4  -3  -4  623.44   11.10
  -4  -3  -4  622.84   11.30
   4   3   4  621.84   11.10
  -5  -3  -4 1143.79   20.00
  -5  -3  -4 1125.29   20.00
  -5  -3  -4 1133.09   19.80
   5   3   4 1145.79   19.90
  -6  -3  -4  293.67    5.80
  -6  -3  -4  293.77    5.80
  -6  -3  -4  291.47    5.60
   6   3   4  287.17    5.60
  -7  -3  -4   54.89    1.80
   7   3   4   53.29    1.70
   7   3   4   57.59    1.60
  -8  -3  -4    0.20    0.40
   8   3   4    2.10    0.50
   8   3   4    0.50    0.30
  -9  -3  -4  604.54   11.70
   9   3   4  590.84   11.20
   9   3   4  594.34   11.40
 -10  -3  -4   85.29    2.90
  10   3   4   88.39    2.60
  10   3   4   92.19    2.60
 -11  -3  -4  214.88    5.50
  11   3   4  214.38    4.90
 -12  -3  -4   29.20    2.00
  12   3   4   28.20    1.50
 -13  -3  -4    1.40    0.90
  13   3   4    2.20    0.70
 -14  -3  -4   56.09    3.00
  14   3   4   62.89    2.40
 -15  -3  -4   28.50    2.40
  15   3   4   31.20    1.90
 -16  -3  -4   31.10    2.70
 -17  -3  -4    7.80    1.70
 -13   4   4   22.20    2.50
 -12   4   4   15.00    2.00
 -11   4   4   25.70    2.30
 -10   4   4    3.80    1.10
  -9   4   4  106.29    3.90
   8  -4  -4   25.10    1.40
   8  -4  -4   24.50    1.20
  -8   4   4   27.70    1.90
   7  -4  -4   67.99    2.00
   7  -4  -4   75.49    2.40
  -7   4   4   80.39    2.90
   6  -4  -4   33.20    1.50
   6  -4  -4   28.00    1.10
  -6   4   4   30.40    1.70
   5  -4  -4  338.67    6.80
  -5   4   4  329.97    7.10
   4  -4  -4  228.48    4.90
  -4   4   4  229.48    4.50
  -4   4   4  218.88    5.10
   3  -4  -4 1325.57   23.00
  -3   4   4 1291.87   22.60
  -3   4   4 1262.67   23.10
   2  -4  -4  384.46    7.50
  -2   4   4  394.26    7.20
  -2   4   4  398.66    7.60
   1  -4  -4  632.04   11.80
  -1   4   4  641.04   11.50
  -1   4   4  671.13   11.80
   0  -4  -4  201.68    4.20
   0   4   4  208.58    3.90
   1   4   4   67.59    1.50
   1   4   4   71.79    1.60
  -2  -4  -4 1566.84   26.20
  -2  -4  -4 1497.85   26.60
   2   4   4 1516.35   26.30
  -3  -4  -4   12.30    0.60
  -3  -4  -4   13.10    0.50
   3   4   4   12.90    0.60
  -4  -4  -4  749.92   13.50
  -4  -4  -4  763.92   13.30
   4   4   4  744.43   13.30
  -5  -4  -4  361.26    6.90
  -5  -4  -4  374.66    6.90
   5   4   4  368.36    6.90
  -6  -4  -4   28.20    1.10
   6   4   4   28.80    1.00
  -7  -4  -4   69.59    1.80
  -7  -4  -4   76.99    2.20
  -7  -4  -4   67.79    1.90
   7   4   4   73.89    2.00
  -8  -4  -4   72.39    2.30
  -8  -4  -4   70.79    1.80
  -8  -4  -4   71.69    2.00
   8   4   4   70.39    2.00
  -9  -4  -4    0.20    0.30
  -9  -4  -4    0.60    0.40
  -9  -4  -4    0.10    0.50
   9   4   4    0.60    0.40
 -10  -4  -4    2.90    0.70
  10   4   4    4.80    0.70
 -11  -4  -4    8.20    1.10
  11   4   4    7.70    0.90
 -12  -4  -4  141.59    4.40
  12   4   4  147.29    3.80
 -13  -4  -4   80.69    3.30
  13   4   4   84.59    2.80
 -14  -4  -4  186.28    5.70
  14   4   4  187.48    4.80
 -15  -4  -4   20.90    2.20
  15   4   4   21.30    1.70
 -16  -4  -4   -1.30    0.90
  16   4   4    0.10    0.80
 -17  -4  -4    5.20    1.50
 -13   5   4   36.40    3.20
 -12   5   4    4.60    1.40
 -11   5   4   50.99    3.10
 -10   5   4  111.89    4.20
  -9   5   4    2.60    1.00
   8  -5  -4    1.70    0.60
  -8   5   4    1.50    0.80
   7  -5  -4    3.70    0.50
   7  -5  -4    3.40    0.70
  -7   5   4    4.80    0.90
   6  -5  -4  167.98    4.20
   6  -5  -4  166.08    3.60
  -6   5   4  167.58    4.50
   5  -5  -4  976.50   17.00
   5  -5  -4  957.20   17.70
  -5   5   4  942.91   18.00
   4  -5  -4    8.40    0.80
  -4   5   4    6.10    0.50
  -4   5   4    6.90    0.80
   3  -5  -4  141.99    3.50
  -3   5   4  150.08    3.70
  -3   5   4  146.69    3.10
   2  -5  -4   18.00    1.00
  -2   5   4   18.40    1.00
  -2   5   4   19.80    0.70
   1  -5  -4  169.98    3.80
  -1   5   4  171.88    3.40
  -1   5   4  172.58    3.70
   0  -5  -4  259.97    5.20
   0   5   4  254.87    4.80
  -1  -5  -4  871.41   15.80
   1   5   4  869.91   15.40
   1   5   4  912.91   15.60
  -2  -5  -4   67.19    1.80
   2   5   4   67.29    1.60
   2   5   4   64.99    1.50
  -3  -5  -4    6.80    0.50
  -3  -5  -4    7.60    0.40
   3   5   4    7.40    0.50
  -4  -5  -4  142.69    3.10
  -4  -5  -4  142.39    2.90
   4   5   4  139.49    2.90
  -5  -5  -4  653.53   11.80
  -5  -5  -4  649.14   11.70
   5   5   4  643.24   11.70
  -6  -5  -4  885.61   16.00
   6   5   4  901.61   15.90
  -7  -5  -4 1697.83   30.00
  -7  -5  -4 1693.03   29.70
   7   5   4 1716.23   29.80
  -8  -5  -4  317.27    6.20
  -8  -5  -4  320.87    6.60
   8   5   4  311.97    6.30
  -9  -5  -4   54.79    2.10
  -9  -5  -4   56.09    1.70
   9   5   4   54.29    1.80
 -10  -5  -4    1.20    0.60
  10   5   4    1.10    0.50
 -11  -5  -4  158.38    4.40
  11   5   4  154.08    3.90
 -12  -5  -4   26.80    1.90
  12   5   4   25.40    1.50
 -13  -5  -4    6.80    1.20
  13   5   4    6.10    0.90
 -14  -5  -4    0.90    0.90
  14   5   4    2.70    0.80
 -15  -5  -4    0.10    0.90
  15   5   4   -0.30    0.70
 -16  -5  -4   20.30    2.20
  16   5   4   21.10    1.80
 -17  -5  -4   58.39    3.50
  17   5   4   58.89    2.70
 -12   6   4  144.99    5.50
 -11   6   4   10.60    1.80
 -10   6   4    2.80    1.10
  -9   6   4    3.70    1.10
   8  -6  -4   72.49    2.70
  -8   6   4   74.79    3.20
   7  -6  -4   26.70    1.60
  -7   6   4   24.90    1.80
   6  -6  -4   85.99    2.80
  -6   6   4   83.49    3.00
   5  -6  -4    1.20    0.50
   5  -6  -4    1.60    0.30
  -5   6   4    1.50    0.60
   4  -6  -4  671.03   12.90
  -4   6   4  685.23   13.20
   3  -6  -4    1.40    0.50
  -3   6   4    0.90    0.40
  -3   6   4    1.00    0.30
   2  -6  -4 1896.01   33.40
  -2   6   4 1917.71   32.70
  -2   6   4 1874.61   33.40
   1  -6  -4   10.60    0.80
  -1   6   4   15.70    0.90
  -1   6   4   11.50    0.60
   0  -6  -4  407.86    8.10
   0   6   4  412.76    7.50
   0   6   4  432.06    8.00
  -1  -6  -4    3.70    0.50
   1   6   4    3.30    0.30
  -2  -6  -4   39.10    1.30
   2   6   4   39.50    1.10
   2   6   4   38.00    1.20
  -3  -6  -4  290.57    5.50
  -3  -6  -4  289.67    5.70
   3   6   4  288.67    5.50
  -4  -6  -4  466.85    8.50
  -4  -6  -4  455.15    8.60
   4   6   4  459.45    8.40
  -5  -6  -4  920.91   16.20
  -5  -6  -4  904.11   16.10
   5   6   4  894.91   16.10
  -6  -6  -4  195.68    4.20
   6   6   4  195.28    4.10
  -7  -6  -4  124.49    2.90
  -7  -6  -4  124.19    3.10
   7   6   4  121.89    2.90
  -8  -6  -4   50.39    1.60
  -8  -6  -4   49.99    1.80
   8   6   4   50.69    1.70
  -9  -6  -4   35.50    1.70
  -9  -6  -4   36.50    1.30
   9   6   4   35.10    1.50
 -10  -6  -4  281.37    6.40
  10   6   4  280.07    6.00
 -11  -6  -4   18.40    1.50
  11   6   4   17.10    1.20
 -12  -6  -4   13.90    1.50
  12   6   4   12.20    1.10
 -13  -6  -4   -0.20    0.70
  13   6   4    0.10    0.70
 -14  -6  -4   -0.20    0.80
  14   6   4    0.30    0.70
 -15  -6  -4   16.40    1.90
  15   6   4   17.40    1.60
 -16  -6  -4    3.10    1.20
  16   6   4    4.90    1.10
 -17  -6  -4    1.00    1.20
  17   6   4    5.50    1.10
 -12   7   4    0.90    1.20
 -11   7   4  200.18    6.50
 -10   7   4   -0.40    0.90
  -9   7   4   28.90    2.30
   8  -7  -4    8.60    1.20
  -8   7   4    8.10    1.30
   7  -7  -4  136.99    4.00
  -7   7   4  136.59    4.40
   6  -7  -4   22.30    1.50
  -6   7   4   22.20    1.70
   5  -7  -4   51.69    2.10
  -5   7   4   53.49    2.30
   4  -7  -4  910.51   17.20
   4  -7  -4  924.01   16.20
  -4   7   4  927.81   17.40
   3  -7  -4  334.97    7.30
  -3   7   4  351.36    6.50
  -3   7   4  346.87    7.30
   2  -7  -4  264.87    5.90
  -2   7   4  268.97    5.10
  -2   7   4  271.87    5.90
   1  -7  -4   65.59    2.10
  -1   7   4   65.29    1.50
  -1   7   4   59.39    2.00
   0  -7  -4   36.40    1.50
   0   7   4   35.10    1.40
   0   7   4   36.00    1.00
  -1  -7  -4  653.13   12.20
   1   7   4  650.63   11.60
   1   7   4  670.03   12.10
  -2  -7  -4  822.82   14.80
   2   7   4  804.42   14.30
  -3  -7  -4 1646.34   29.10
  -3  -7  -4 1669.23   28.90
   3   7   4 1660.03   28.70
  -4  -7  -4  250.37    5.00
  -4  -7  -4  246.88    5.10
   4   7   4  252.77    4.90
  -5  -7  -4   66.59    1.80
  -5  -7  -4   69.09    1.90
   5   7   4   63.19    1.70
  -6  -7  -4  140.49    3.20
  -6  -7  -4  135.19    3.10
   6   7   4  140.09    3.10
  -7  -7  -4    7.00    0.70
  -7  -7  -4    5.60    0.70
   7   7   4    6.60    0.70
  -8  -7  -4  220.78    5.00
  -8  -7  -4  220.78    4.60
   8   7   4  222.78    4.80
  -9  -7  -4   25.30    1.40
  -9  -7  -4   21.60    1.00
   9   7   4   24.70    1.20
 -10  -7  -4  452.35    9.30
  10   7   4  442.86    8.90
 -11  -7  -4   19.60    1.50
  11   7   4   19.20    1.30
 -12  -7  -4  166.78    4.70
  12   7   4  161.78    4.20
 -13  -7  -4   52.89    2.60
  13   7   4   55.29    2.30
 -14  -7  -4   75.39    3.30
  14   7   4   73.69    2.80
 -15  -7  -4    3.40    1.20
  15   7   4    4.60    1.00
 -16  -7  -4    2.30    1.20
  16   7   4    3.80    1.00
 -17  -7  -4    4.30    1.40
  17   7   4    4.00    1.10
 -11   8   4   43.40    3.10
 -10   8   4   45.00    3.00
  -9   8   4    0.70    1.00
   8  -8  -4   31.90    2.00
  -8   8   4   30.20    2.30
   7  -8  -4  194.28    5.30
  -7   8   4  192.88    5.60
   6  -8  -4   42.10    2.10
  -6   8   4   39.40    2.20
   5  -8  -4  136.49    4.00
  -5   8   4  140.49    4.20
   4  -8  -4   73.59    2.70
  -4   8   4   76.69    2.80
   3  -8  -4   66.19    2.40
  -3   8   4   63.99    1.60
  -3   8   4   61.99    2.40
   2  -8  -4    5.50    0.80
  -2   8   4    6.60    0.50
  -2   8   4    6.80    0.90
   1  -8  -4  600.84   11.40
  -1   8   4  586.04   10.40
  -1   8   4  565.44   11.20
   0  -8  -4   62.59    2.10
   0   8   4   62.59    1.50
   0   8   4   61.09    2.00
  -1  -8  -4  600.04   11.70
   1   8   4  614.54   11.00
   1   8   4  642.04   11.60
  -2  -8  -4  177.18    4.10
   2   8   4  176.58    3.50
   2   8   4  173.68    3.90
  -3  -8  -4   41.00    1.50
  -3  -8  -4   45.40    1.40
   3   8   4   46.70    1.30
  -4  -8  -4    0.30    0.30
  -4  -8  -4    0.50    0.30
   4   8   4    0.60    0.30
  -5  -8  -4   24.10    1.10
  -5  -8  -4   25.30    1.10
   5   8   4   28.20    1.10
  -6  -8  -4    0.60    0.30
  -6  -8  -4    0.30    0.30
   6   8   4    0.00    0.30
  -7  -8  -4   14.50    1.00
  -7  -8  -4    9.70    0.70
   7   8   4   13.90    0.90
  -8  -8  -4  573.24   11.10
  -8  -8  -4  577.84   10.80
   8   8   4  579.24   10.90
  -9  -8  -4   91.59    2.80
  -9  -8  -4   95.29    2.50
   9   8   4   89.19    2.60
 -10  -8  -4   12.30    1.20
  10   8   4   15.30    1.10
 -11  -8  -4  132.89    4.00
  11   8   4  143.19    3.70
 -12  -8  -4   52.09    2.40
  12   8   4   44.10    2.00
 -13  -8  -4  235.78    6.20
  13   8   4  232.18    5.60
 -14  -8  -4   11.20    1.60
  14   8   4   11.50    1.30
 -15  -8  -4   58.09    3.10
  15   8   4   61.69    2.60
 -16  -8  -4   -0.60    1.00
  16   8   4   -0.30    0.70
 -17  -8  -4   49.40    3.10
  17   8   4   45.90    2.60
 -11   9   4    2.50    1.40
 -10   9   4    4.20    1.40
  -9   9   4   10.50    1.70
   8  -9  -4  337.37    8.20
  -8   9   4  329.37    8.40
   7  -9  -4  153.48    4.70
  -7   9   4  160.78    5.00
   6  -9  -4    4.40    0.90
  -6   9   4    2.90    1.00
   5  -9  -4    1.00    0.60
  -5   9   4   -0.50    0.60
   4  -9  -4   43.90    2.10
  -4   9   4   48.90    2.30
   3  -9  -4   65.79    2.50
  -3   9   4   60.19    2.40
   2  -9  -4  142.39    3.90
  -2   9   4  137.89    3.80
   1  -9  -4  105.09    3.10
  -1   9   4  107.39    2.30
  -1   9   4  105.49    3.10
   0  -9  -4  292.67    6.40
   0   9   4  288.07    6.20
   0   9   4  288.87    5.40
  -1  -9  -4   58.89    2.10
   1   9   4   57.39    1.50
   1   9   4   56.69    2.00
  -2  -9  -4 1145.89   20.70
   2   9   4 1138.69   19.90
   2   9   4 1133.49   20.60
  -3  -9  -4   89.79    2.40
  -3  -9  -4   92.09    2.60
   3   9   4   86.69    2.10
  -4  -9  -4  584.84   10.90
  -4  -9  -4  564.54   11.00
   4   9   4  591.74   10.60
  -5  -9  -4    0.70    0.40
  -5  -9  -4    0.50    0.30
   5   9   4    1.00    0.30
  -6  -9  -4   60.69    1.90
  -6  -9  -4   58.29    1.90
   6   9   4   58.99    1.80
  -7  -9  -4   14.90    1.00
   7   9   4   13.80    1.00
  -8  -9  -4    2.20    0.60
  -8  -9  -4    2.80    0.50
   8   9   4    2.80    0.60
  -9  -9  -4   91.79    2.80
   9   9   4   88.89    2.60
 -10  -9  -4  198.48    5.00
  10   9   4  197.88    4.70
 -11  -9  -4    4.50    0.90
  11   9   4    5.40    0.80
 -12  -9  -4  162.38    4.70
  12   9   4  162.18    4.30
 -13  -9  -4   17.90    1.70
  13   9   4   17.10    1.50
 -14  -9  -4   16.20    1.80
  14   9   4   14.10    1.40
 -15  -9  -4   27.10    2.20
  15   9   4   28.50    2.00
 -16  -9  -4    4.10    1.30
  16   9   4    2.40    1.00
 -17  -9  -4    0.30    1.20
  17   9   4    0.40    0.90
 -10  10   4    1.40    1.20
  -9  10   4  129.29    4.90
   8 -10  -4   15.50    1.80
  -8  10   4   18.30    2.10
   7 -10  -4   40.40    2.40
  -7  10   4   43.10    2.70
   6 -10  -4   29.70    2.00
  -6  10   4   27.50    2.10
   5 -10  -4   39.10    2.20
  -5  10   4   44.80    2.40
   4 -10  -4  162.08    4.70
  -4  10   4  162.08    4.70
   3 -10  -4  331.87    7.60
  -3  10   4  336.07    7.70
   2 -10  -4    9.90    1.10
  -2  10   4   10.00    1.20
   1 -10  -4   11.00    1.10
  -1  10   4   12.50    1.20
   0 -10  -4  303.07    6.70
   0  10   4  289.27    6.50
   0  10   4  303.87    5.60
  -1 -10  -4  282.17    6.30
   1  10   4  289.57    6.30
   1  10   4  281.77    5.40
  -2 -10  -4  278.97    6.20
   2  10   4  279.37    6.10
   2  10   4  283.07    5.40
  -3 -10  -4   66.69    2.30
   3  10   4   62.29    2.10
   3  10   4   70.49    1.70
  -4 -10  -4  236.58    5.40
  -4 -10  -4  246.88    5.20
   4  10   4  243.88    4.90
  -5 -10  -4   14.70    1.00
  -5 -10  -4   14.10    1.00
   5  10   4   14.60    0.80
  -6 -10  -4    5.20    0.70
  -6 -10  -4    6.30    0.80
   6  10   4    4.40    0.60
  -7 -10  -4    5.90    0.70
  -7 -10  -4    6.00    0.80
   7  10   4    4.70    0.60
  -8 -10  -4  441.86    8.70
  -8 -10  -4  449.06    9.10
   8  10   4  454.15    8.80
  -9 -10  -4  232.28    5.50
   9  10   4  227.68    5.10
 -10 -10  -4  165.88    4.40
  10  10   4  168.48    4.10
 -11 -10  -4   48.20    2.30
  11  10   4   52.39    2.10
 -12 -10  -4   68.09    2.80
  12  10   4   65.99    2.50
 -13 -10  -4   10.80    1.50
  13  10   4   11.60    1.30
 -14 -10  -4   27.90    2.20
  14  10   4   30.70    1.90
 -15 -10  -4   77.49    3.50
  15  10   4   79.69    3.10
 -16 -10  -4    1.40    1.00
  16  10   4   -0.90    0.80
 -17 -10  -4    6.60    1.50
  17  10   4    7.70    1.30
 -10  11   4    6.50    1.60
   9 -11  -4   -0.90    1.00
  -9  11   4   -0.70    1.10
   8 -11  -4   29.60    2.30
  -8  11   4   29.20    2.50
   7 -11  -4    6.80    1.30
  -7  11   4    5.00    1.40
   6 -11  -4    6.40    1.30
  -6  11   4    6.40    1.30
   5 -11  -4   67.49    3.00
  -5  11   4   69.69    3.10
   4 -11  -4  172.88    5.00
  -4  11   4  171.88    5.00
   3 -11  -4   17.10    1.60
  -3  11   4   16.40    1.70
   2 -11  -4    1.20    0.70
  -2  11   4    2.90    0.80
   1 -11  -4    0.70    0.60
  -1  11   4    1.00    0.60
   0 -11  -4   33.90    1.80
   0  11   4   36.60    1.80
  -1 -11  -4   44.10    2.00
   1  11   4   47.00    1.30
   1  11   4   41.70    1.90
  -2 -11  -4    3.50    0.70
   2  11   4    2.80    0.40
   2  11   4    2.20    0.60
  -3 -11  -4    1.50    0.60
   3  11   4    1.00    0.30
   3  11   4    1.50    0.50
  -4 -11  -4   92.89    2.80
  -4 -11  -4   90.49    2.60
   4  11   4   92.99    2.30
  -5 -11  -4  151.28    3.70
  -5 -11  -4  145.59    3.80
   5  11   4  149.09    3.30
  -6 -11  -4    0.40    0.40
  -6 -11  -4    0.80    0.50
   6  11   4    0.00    0.40
  -7 -11  -4  169.18    4.00
  -7 -11  -4  163.18    4.10
   7  11   4  168.88    3.90
  -8 -11  -4   13.80    1.00
  -8 -11  -4   12.60    1.10
   8  11   4   14.30    1.00
  -9 -11  -4    4.30    0.80
   9  11   4    4.50    0.70
 -10 -11  -4   32.70    1.80
  10  11   4   33.40    1.60
 -11 -11  -4  154.58    4.40
  11  11   4  154.38    4.00
 -12 -11  -4   32.70    2.10
  12  11   4   36.70    1.90
 -13 -11  -4   10.90    1.40
  13  11   4    7.80    1.10
 -14 -11  -4   18.60    1.90
  14  11   4   16.70    1.60
 -15 -11  -4  179.08    5.60
  15  11   4  174.18    5.00
 -16 -11  -4    3.40    1.30
  16  11   4    2.70    1.00
 -17 -11  -4   45.30    3.20
   9 -12  -4   14.90    2.50
  -9  12   4   17.80    2.30
   8 -12  -4   13.40    1.80
  -8  12   4   15.10    2.00
   7 -12  -4    7.90    1.50
  -7  12   4   10.80    1.70
   6 -12  -4   11.60    1.60
  -6  12   4    9.80    1.60
   5 -12  -4    8.60    1.40
  -5  12   4    7.70    1.40
   4 -12  -4  117.49    4.10
  -4  12   4  115.59    4.10
   3 -12  -4   83.99    3.30
  -3  12   4   78.69    3.20
   2 -12  -4  328.77    7.80
  -2  12   4  336.07    7.80
   1 -12  -4    0.50    0.70
  -1  12   4    0.50    0.70
   0 -12  -4  351.56    8.00
   0  12   4  356.46    8.00
  -1 -12  -4   10.20    1.20
   1  12   4    8.40    1.10
  -2 -12  -4   15.60    1.30
   2  12   4   15.90    1.30
   2  12   4   15.70    0.90
  -3 -12  -4   31.40    1.70
   3  12   4   32.50    1.70
   3  12   4   31.00    1.10
  -4 -12  -4  164.38    4.30
   4  12   4  164.28    3.60
   4  12   4  165.88    4.30
  -5 -12  -4   93.99    2.90
  -5 -12  -4   96.49    2.90
   5  12   4   96.89    2.50
  -6 -12  -4  186.58    4.50
  -6 -12  -4  187.58    4.60
   6  12   4  184.68    4.10
  -7 -12  -4  279.57    6.20
  -7 -12  -4  276.07    6.10
   7  12   4  276.17    5.80
  -8 -12  -4   33.80    1.70
   8  12   4   33.60    1.50
  -9 -12  -4    2.10    0.70
   9  12   4    3.80    0.70
 -10 -12  -4  184.48    4.90
  10  12   4  185.68    4.60
 -11 -12  -4   97.19    3.40
  11  12   4   99.19    3.10
 -12 -12  -4  135.79    4.30
  12  12   4  130.69    3.80
 -13 -12  -4   45.50    2.50
  13  12   4   42.50    2.20
 -14 -12  -4   87.79    3.60
  14  12   4   83.69    3.20
 -15 -12  -4    2.70    1.10
  15  12   4    2.80    0.90
 -16 -12  -4    1.60    1.20
  16  12   4    4.20    1.10
   9 -13  -4   68.39    4.50
   8 -13  -4    6.80    1.50
  -8  13   4    8.50    1.70
   7 -13  -4    1.20    1.00
  -7  13   4    1.50    1.10
   6 -13  -4    1.10    1.00
  -6  13   4    1.80    1.10
   5 -13  -4   61.79    3.20
  -5  13   4   70.09    3.30
   4 -13  -4   10.70    1.50
  -4  13   4   10.50    1.60
   3 -13  -4   19.60    1.80
  -3  13   4   19.00    1.90
   2 -13  -4  131.49    4.30
  -2  13   4  135.29    4.40
   1 -13  -4   57.69    2.70
  -1  13   4   59.09    2.70
   0 -13  -4   61.89    2.70
   0  13   4   63.29    2.70
  -1 -13  -4  126.79    4.00
   1  13   4  133.19    4.00
  -2 -13  -4   21.50    1.60
   2  13   4   30.70    1.80
  -3 -13  -4  126.59    3.80
   3  13   4  131.49    3.80
  -4 -13  -4    9.80    1.10
   4  13   4   11.40    0.80
   4  13   4    9.80    1.10
  -5 -13  -4   33.20    1.70
  -5 -13  -4   32.40    1.70
   5  13   4   33.70    1.30
  -6 -13  -4  235.78    5.50
  -6 -13  -4  219.18    5.40
   6  13   4  234.68    4.90
  -7 -13  -4  156.18    4.10
  -7 -13  -4  156.78    4.20
   7  13   4  152.98    3.70
  -8 -13  -4   95.39    3.10
  -8 -13  -4  126.39    3.60
   8  13   4  125.69    3.20
  -9 -13  -4    5.60    0.90
   9  13   4    6.00    0.80
 -10 -13  -4   -0.40    0.50
  10  13   4    0.40    0.60
 -11 -13  -4    4.80    1.00
  11  13   4    6.30    1.00
 -12 -13  -4   75.29    3.10
  12  13   4   80.39    2.90
 -13 -13  -4   36.40    2.30
  13  13   4   35.60    2.10
 -14 -13  -4   24.30    2.10
  14  13   4   27.40    2.00
 -15 -13  -4    0.60    1.00
  15  13   4    0.80    0.90
 -16 -13  -4    3.00    1.50
  16  13   4    2.20    1.10
   8 -14  -4    0.90    1.20
   7 -14  -4   -0.40    1.00
  -7  14   4    0.70    1.20
   6 -14  -4   28.50    2.50
  -6  14   4   28.70    2.60
   5 -14  -4   13.80    1.80
  -5  14   4    9.10    1.60
   4 -14  -4   -0.30    0.90
  -4  14   4    0.30    0.90
   3 -14  -4    0.50    0.80
  -3  14   4    0.40    0.80
   2 -14  -4   67.79    3.20
  -2  14   4   71.39    3.20
   1 -14  -4  164.38    5.00
  -1  14   4  161.68    5.00
   0 -14  -4  242.98    6.30
   0  14   4  226.38    6.20
  -1 -14  -4   28.10    2.00
   1  14   4   29.70    2.00
  -2 -14  -4  382.46    8.50
   2  14   4  352.16    8.30
  -3 -14  -4   64.79    2.70
   3  14   4   65.89    2.70
  -4 -14  -4    4.40    0.90
   4  14   4    5.40    1.00
  -5 -14  -4   20.40    1.50
   5  14   4   19.70    1.60
   5  14   4   20.60    1.10
  -6 -14  -4    2.00    0.70
  -6 -14  -4    1.70    0.60
   6  14   4    1.40    0.50
  -7 -14  -4   53.69    2.20
  -7 -14  -4   54.99    2.30
   7  14   4   56.99    1.90
  -8 -14  -4  178.68    4.50
  -8 -14  -4  176.98    4.70
   8  14   4  173.58    4.20
  -9 -14  -4  122.69    3.80
   9  14   4  125.19    3.40
 -10 -14  -4  108.89    3.70
  10  14   4  117.69    3.30
 -11 -14  -4  189.38    5.30
  11  14   4  194.48    4.90
 -12 -14  -4    4.80    1.10
  12  14   4    4.60    1.00
 -13 -14  -4    6.30    1.20
  13  14   4    7.60    1.20
 -14 -14  -4   12.10    1.70
  14  14   4   13.10    1.50
 -15 -14  -4    6.90    1.50
  15  14   4    4.30    1.10
  16  14   4   10.40    1.50
   7 -15  -4   -1.40    0.90
  -7  15   4    1.60    1.40
   6 -15  -4   39.80    3.00
  -6  15   4   36.00    3.00
   5 -15  -4   -0.40    1.00
  -5  15   4    0.20    1.10
   4 -15  -4    0.60    1.00
  -4  15   4    0.50    1.00
   3 -15  -4    1.90    1.10
  -3  15   4    1.70    1.00
   2 -15  -4   38.80    2.60
  -2  15   4   41.00    2.60
   1 -15  -4   31.80    2.30
  -1  15   4   30.10    2.20
   0 -15  -4   23.80    2.00
   0  15   4   20.20    1.90
  -1 -15  -4  167.08    5.00
   1  15   4  156.98    4.90
  -2 -15  -4  295.97    7.30
   2  15   4  300.47    7.40
  -3 -15  -4  192.88    5.40
   3  15   4  197.98    5.40
  -4 -15  -4   36.10    2.10
   4  15   4   37.00    2.10
  -5 -15  -4    2.80    0.80
   5  15   4    4.10    0.90
  -6 -15  -4   17.70    1.40
  -6 -15  -4   17.40    1.50
   6  15   4   18.80    1.10
  -7 -15  -4    0.30    0.60
  -7 -15  -4    0.20    0.60
   7  15   4   -0.30    0.40
  -8 -15  -4  124.89    3.90
  -8 -15  -4  130.69    4.00
   8  15   4  130.89    3.40
  -9 -15  -4    8.70    1.20
   9  15   4    9.50    1.00
 -10 -15  -4   66.49    2.80
  10  15   4   70.69    2.50
 -11 -15  -4    9.20    1.30
  11  15   4    9.50    1.20
 -12 -15  -4    1.50    0.90
  12  15   4    0.70    0.70
 -13 -15  -4   16.50    1.80
  13  15   4   21.20    1.80
 -14 -15  -4   31.10    2.40
  14  15   4   33.50    2.20
  15  15   4    3.30    1.10
   6 -16  -4   -0.30    1.20
  -6  16   4   -0.20    1.10
   5 -16  -4   46.20    3.20
  -5  16   4   44.60    3.10
   4 -16  -4    7.40    1.60
  -4  16   4    8.60    1.70
   3 -16  -4   28.90    2.50
  -3  16   4   33.10    2.60
   2 -16  -4   10.90    1.70
  -2  16   4   10.50    1.80
   1 -16  -4    1.80    1.00
  -1  16   4    0.40    0.90
   0 -16  -4    0.80    0.90
   0  16   4   -0.90    0.80
  -1 -16  -4   56.79    2.90
   1  16   4   58.79    2.90
  -2 -16  -4   14.60    1.70
   2  16   4   14.90    1.70
  -3 -16  -4   83.19    3.40
   3  16   4   85.39    3.40
  -4 -16  -4   57.09    2.70
   4  16   4   49.90    2.60
  -5 -16  -4  119.09    3.90
   5  16   4  109.49    3.90
  -6 -16  -4   32.20    2.00
   6  16   4   33.20    2.20
  -7 -16  -4  108.99    3.60
  -7 -16  -4  106.99    3.60
   7  16   4  109.29    3.10
  -8 -16  -4    3.00    0.90
   8  16   4    5.40    0.80
  -9 -16  -4    1.00    0.70
   9  16   4   -0.10    0.50
 -10 -16  -4    4.90    1.10
  10  16   4    5.80    1.00
 -11 -16  -4    9.10    1.30
  11  16   4    8.10    1.10
 -12 -16  -4   59.89    2.90
  12  16   4   61.59    2.60
 -13 -16  -4  132.39    4.60
  13  16   4  129.09    4.10
  14  16   4   65.89    3.00
  15  16   4  104.49    3.90
  -5  17   4    1.80    1.40
   4 -17  -4    0.10    1.10
  -4  17   4   -0.20    1.10
   3 -17  -4   13.70    2.00
  -3  17   4   12.00    1.90
   2 -17  -4   53.69    3.20
  -2  17   4   52.69    3.20
   1 -17  -4    8.80    1.60
  -1  17   4    7.00    1.40
   0 -17  -4   49.50    3.00
   0  17   4   50.39    3.00
  -1 -17  -4   27.60    2.30
   1  17   4   29.80    2.30
  -2 -17  -4   15.30    1.80
   2  17   4   18.00    2.00
  -3 -17  -4   31.60    2.20
   3  17   4   24.70    2.10
  -4 -17  -4   70.79    3.10
   4  17   4   69.99    3.20
  -5 -17  -4  141.89    4.60
   5  17   4  149.29    4.80
  -6 -17  -4   71.99    3.00
   6  17   4   62.89    3.00
  -7 -17  -4    2.40    0.90
  -7 -17  -4    2.20    0.80
  -8 -17  -4    7.70    1.20
  -9 -17  -4   48.90    2.50
   9  17   4   48.90    2.10
 -10 -17  -4   56.39    2.80
  10  17   4   56.39    2.30
 -11 -17  -4   64.49    3.00
  11  17   4   61.89    2.60
 -12 -17  -4   11.30    1.60
  12  17   4   12.30    1.40
  13  17   4    2.60    1.00
  14  17   4   16.20    1.70
  15  17   4   54.89    3.00
  -4  18   4   84.99    4.30
   3 -18  -4   68.29    3.80
  -3  18   4   57.39    3.50
   2 -18  -4   33.20    2.90
  -2  18   4   33.90    2.80
   1 -18  -4    1.50    1.20
  -1  18   4    0.90    1.10
   0 -18  -4   21.90    2.30
   0  18   4   18.70    2.20
  -1 -18  -4    7.00    1.50
   1  18   4    6.10    1.40
  -2 -18  -4   62.99    3.30
   2  18   4   64.19    3.30
  -3 -18  -4   13.00    1.70
   3  18   4   11.30    1.80
  -4 -18  -4   59.29    3.00
   4  18   4   62.99    3.20
  -5 -18  -4   31.10    2.20
   5  18   4   34.60    2.50
  -6 -18  -4    4.90    1.10
   6  18   4    6.00    1.40
  -7 -18  -4   12.20    1.50
   7  18   4   10.20    1.60
  -8 -18  -4  175.48    5.20
  -9 -18  -4   -0.10    0.80
 -10 -18  -4  103.59    3.90
  10  18   4  101.79    3.30
 -11 -18  -4   78.59    3.40
  11  18   4   78.19    2.90
  12  18   4   67.39    2.80
  13  18   4    6.30    1.20
  14  18   4   34.10    2.30
   2 -19  -4    2.10    1.60
  -2  19   4    2.60    1.40
   1 -19  -4   45.30    3.30
  -1  19   4   50.39    3.30
   0 -19  -4    8.20    1.70
   0  19   4    7.00    1.60
  -1 -19  -4  161.28    5.70
   1  19   4  169.78    5.80
  -2 -19  -4   12.60    1.90
   2  19   4    8.00    1.50
  -3 -19  -4    2.10    1.20
   3  19   4    2.20    1.20
  -4 -19  -4    1.50    1.00
   4  19   4    0.60    1.00
  -5 -19  -4   19.10    2.00
   5  19   4   18.70    2.10
  -6 -19  -4   11.20    1.60
   6  19   4   12.50    1.80
  -7 -19  -4   87.89    3.60
   7  19   4   87.29    3.80
   8  19   4   62.39    3.20
  -9 -19  -4    0.00    0.80
 -10 -19  -4    3.30    1.10
  12  19   4  123.39    3.90
  13  19   4   52.49    2.60
  14  19   4    3.30    1.10
  -1  20   4   41.80    3.30
   0 -20  -4    3.20    1.50
   0  20   4    6.20    1.70
  -1 -20  -4    1.20    1.20
   1  20   4   -0.40    1.20
  -2 -20  -4    6.60    1.60
   2  20   4    6.50    1.60
  -3 -20  -4    1.80    1.20
   3  20   4    2.20    1.30
  -4 -20  -4   21.00    2.20
   4  20   4   22.20    2.40
  -5 -20  -4   34.90    2.60
   5  20   4   34.10    2.70
  -6 -20  -4   32.50    2.50
   6  20   4   30.90    2.60
   7  20   4  110.59    4.60
   1  21   4   19.20    2.40
  -2 -21  -4   29.20    2.70
   2  21   4   28.00    2.80
  -3 -21  -4   47.70    3.20
   3  21   4   41.40    3.10
  -4 -21  -4   88.99    4.20
   4  21   4   85.49    4.20
  -5 -21  -4   33.60    2.60
   5  21   4   30.50    2.80
  -6 -21  -4    0.80    1.00
   3  22   4    1.30    1.70
  -4 -22  -4    6.10    1.80
  -5 -22  -4    6.70    1.60
  -6 -22  -4    0.50    1.30
  -7 -20   5    0.50    1.60
   6  20  -5   14.70    2.40
   5  20  -5   56.79    4.00
   4  20  -5   21.30    2.80
   3  20  -5   11.40    2.40
  -2 -20   5    1.50    1.20
  -1 -20   5   18.90    2.30
  -9 -19   5    1.40    1.30
  -8 -19   5   10.60    1.80
  -7 -19   5   13.90    1.90
  -6 -19   5   35.00    2.70
   5  19  -5   41.60    3.30
   4  19  -5   -0.90    1.20
   3  19  -5    9.30    2.00
   2  19  -5    4.20    1.60
  -2 -19   5    5.50    1.40
   1  19  -5   13.40    2.30
  -1 -19   5   15.20    2.10
   0  19  -5   54.39    3.90
   0 -19   5   48.30    3.30
   1 -19   5    5.40    1.60
 -11 -18   5   14.20    2.70
 -10 -18   5   12.10    2.00
  -9 -18   5   19.50    2.30
  -8 -18   5    1.10    1.10
  -7 -18   5   28.80    2.50
  -6 -18   5    2.30    1.10
   5  18  -5   32.10    2.90
   4  18  -5   71.19    3.90
   3  18  -5   27.30    2.70
  -3 -18   5   23.30    2.20
   2  18  -5    2.20    1.40
  -2 -18   5    2.90    1.20
   1  18  -5   83.19    4.30
  -1 -18   5   85.49    3.90
   0  18  -5    2.20    1.50
   0 -18   5    2.10    1.10
  -1  18  -5   20.20    2.50
   1 -18   5   20.50    2.40
  -2  18  -5    5.10    1.70
   2 -18   5    8.70    1.80
  12  17  -5   21.70    1.90
 -12 -17   5   20.70    3.00
 -11 -17   5   52.19    3.30
 -10 -17   5   42.00    3.00
  -9 -17   5    1.80    1.20
  -8 -17   5    1.20    1.10
  -7 -17   5   30.50    2.50
  -6 -17   5   -0.20    0.90
  -5 -17   5   52.49    3.00
   4  17  -5    6.20    1.60
   3  17  -5  117.69    4.90
  -3 -17   5  120.59    4.40
   2  17  -5    3.50    1.40
  -2 -17   5    6.50    1.40
   1  17  -5    2.10    1.30
  -1 -17   5    5.30    1.30
   0  17  -5  168.28    6.00
   0 -17   5  165.08    5.70
  -1  17  -5   32.00    2.90
   1 -17   5   29.30    2.60
  -2  17  -5   16.60    2.30
   2 -17   5   17.30    2.20
  -3  17  -5   44.40    3.50
   3 -17   5   43.40    3.20
  -4  17  -5   20.50    2.60
   4 -17   5   28.40    2.90
  13  16  -5   25.90    2.00
  12  16  -5   12.40    1.40
 -12 -16   5   13.30    2.00
  11  16  -5   29.00    1.90
 -11 -16   5   27.20    2.50
  10  16  -5   35.60    2.00
 -10 -16   5   36.20    2.70
  -9 -16   5    2.80    1.20
  -8 -16   5   40.70    2.70
  -7 -16   5   80.19    3.60
  -6 -16   5   56.79    3.00
  -5 -16   5    4.00    1.10
  -4 -16   5   14.70    1.80
   3  16  -5   35.00    2.70
  -3 -16   5   30.20    2.20
   2  16  -5   10.60    1.70
  -2 -16   5   10.90    1.50
   1  16  -5    1.90    1.20
  -1 -16   5    0.50    0.90
   0  16  -5   36.10    2.80
   0 -16   5   32.80    2.50
  -1  16  -5   64.49    3.60
   1 -16   5   71.89    3.60
  -2  16  -5   50.09    3.40
   2 -16   5   53.59    3.10
  -3  16  -5    1.10    1.30
   3 -16   5    3.00    1.30
  -4  16  -5   87.39    4.50
   4 -16   5   98.39    4.50
  -5  16  -5   24.70    2.70
   5 -16   5   24.80    2.60
  13  15  -5   17.40    1.70
 -13 -15   5   20.30    2.40
  12  15  -5   20.60    1.80
 -12 -15   5   16.40    2.10
  11  15  -5    7.00    1.10
 -11 -15   5    8.30    1.60
  10  15  -5   15.20    1.40
 -10 -15   5   11.20    1.70
   9  15  -5   59.39    2.30
  -9 -15   5   57.69    3.10
   8  15  -5   18.60    1.40
  -8 -15   5   17.60    2.00
  -7 -15   5   74.09    3.40
  -6 -15   5    4.90    1.20
  -5 -15   5   36.00    2.30
  -4 -15   5    7.80    1.30
  -4 -15   5   10.70    2.00
   3  15  -5   84.09    3.80
  -3 -15   5   81.09    3.30
   2  15  -5   99.99    4.10
  -2 -15   5   94.39    3.60
   1  15  -5    1.20    1.10
  -1 -15   5    2.60    0.90
   0  15  -5   31.10    2.50
   0 -15   5   30.50    2.30
  -1  15  -5   13.20    1.90
   1 -15   5   11.60    1.70
  -2  15  -5   47.30    3.10
   2 -15   5   48.70    3.00
  -3  15  -5   89.79    4.20
   3 -15   5   89.49    4.00
  -4  15  -5   34.90    3.00
   4 -15   5   33.60    2.80
  -5  15  -5   24.40    2.70
   5 -15   5   27.10    2.70
  -6  15  -5   16.10    2.40
   6 -15   5   17.10    2.30
  14  14  -5    0.90    1.00
  13  14  -5    0.70    0.80
 -13 -14   5    0.20    1.10
  12  14  -5    1.80    0.80
 -12 -14   5    1.20    1.10
  11  14  -5   30.10    1.90
 -11 -14   5   30.40    2.50
  10  14  -5   18.70    1.50
 -10 -14   5   23.90    2.20
   9  14  -5  122.69    3.50
  -9 -14   5  120.59    4.50
   8  14  -5   11.60    1.10
  -8 -14   5   12.10    1.60
   7  14  -5    0.80    0.50
  -7 -14   5    0.00    0.80
  -6 -14   5  159.98    5.00
  -5 -14   5   28.10    2.00
  -4 -14   5  241.38    6.40
  -4 -14   5  247.08    6.10
  -3 -14   5  235.28    6.30
  -3 -14   5  244.28    6.20
  -2 -14   5    7.90    1.20
   1  14  -5   14.40    1.80
  -1 -14   5   12.40    1.50
   0  14  -5   81.89    3.60
   0 -14   5   65.89    3.10
  -1  14  -5   19.80    2.10
   1 -14   5   20.70    2.10
  -2  14  -5   26.00    2.30
   2 -14   5   26.20    2.20
  -3  14  -5    4.10    1.20
   3 -14   5    3.40    1.20
  -4  14  -5   54.79    3.30
   4 -14   5   56.89    3.30
  -5  14  -5   18.50    2.30
   5 -14   5   29.90    2.50
  -6  14  -5    0.90    1.30
   6 -14   5    0.70    1.20
  -7  14  -5   31.50    3.00
   7 -14   5   31.40    2.90
  14  13  -5   -0.50    0.80
 -14 -13   5    0.00    1.10
  13  13  -5   41.20    2.40
 -13 -13   5   40.80    3.00
  12  13  -5   39.00    2.20
 -12 -13   5   44.40    3.00
  11  13  -5   52.89    2.40
 -11 -13   5   52.69    3.10
  10  13  -5    1.20    0.70
 -10 -13   5   -0.60    0.80
   9  13  -5   43.50    1.90
  -9 -13   5   38.10    2.50
   8  13  -5    9.50    1.00
  -8 -13   5    8.00    1.40
   7  13  -5    4.00    0.70
  -7 -13   5    2.70    0.90
   6  13  -5    4.40    0.70
  -6 -13   5    3.90    1.00
   5  13  -5    1.70    0.70
  -5 -13   5    1.60    0.80
  -4 -13   5   17.60    1.60
  -4 -13   5   17.70    1.50
  -3 -13   5  101.39    3.60
  -3 -13   5  107.59    3.50
   2  13  -5   25.70    2.10
  -2 -13   5   27.20    1.80
  -2 -13   5   27.50    1.90
   1  13  -5   26.90    2.10
  -1 -13   5   31.10    1.90
   0  13  -5  165.88    5.20
   0 -13   5  167.58    5.00
  -1  13  -5  130.09    4.60
   1 -13   5  135.79    4.50
  -2  13  -5    5.70    1.30
   2 -13   5    9.20    1.40
  -3  13  -5   61.09    3.20
   3 -13   5   68.39    3.30
  -4  13  -5  195.38    6.10
   4 -13   5  192.68    6.00
  -5  13  -5    0.90    1.10
   5 -13   5    2.00    1.10
  -6  13  -5    2.00    1.30
   6 -13   5    1.00    1.10
  -7  13  -5   15.00    2.10
   7 -13   5   17.60    2.20
  -8  13  -5   19.30    2.40
   8 -13   5   15.80    2.20
  14  12  -5    1.60    1.00
 -14 -12   5    4.00    1.40
  13  12  -5   34.50    2.20
 -13 -12   5   32.10    2.70
  12  12  -5   23.30    1.80
 -12 -12   5   24.60    2.40
  11  12  -5   14.20    1.40
 -11 -12   5   18.70    2.10
  10  12  -5    6.60    1.00
 -10 -12   5    5.10    1.30
   9  12  -5   15.80    1.30
  -9 -12   5   12.60    1.60
   8  12  -5   39.20    1.80
  -8 -12   5   37.40    2.30
   7  12  -5    0.40    0.50
  -7 -12   5    1.70    0.80
   6  12  -5  257.47    5.50
  -6 -12   5  254.87    6.50
   5  12  -5   35.40    1.40
  -5 -12   5   34.80    2.00
   4  12  -5  129.29    3.00
  -4 -12   5  129.09    4.00
  -3 -12   5   42.90    2.10
  -3 -12   5   43.20    2.00
  -2 -12   5  184.98    5.00
  -2 -12   5  187.58    4.90
   1  12  -5    0.40    0.80
  -1 -12   5    1.40    0.70
   0  12  -5  179.08    5.30
   0 -12   5  175.88    5.00
  -1  12  -5   11.90    1.60
   1 -12   5   10.50    1.40
  -2  12  -5    4.20    1.10
   2 -12   5    3.50    1.00
  -3  12  -5  130.29    4.50
   3 -12   5  128.99    4.50
  -4  12  -5   -0.30    0.90
   4 -12   5    0.20    0.80
  -5  12  -5    0.30    1.00
   5 -12   5   -0.10    0.90
  -6  12  -5   64.09    3.40
   6 -12   5   57.59    3.30
  -7  12  -5  206.78    6.60
   7 -12   5  215.58    6.70
  -8  12  -5   10.30    1.90
   8 -12   5    8.70    1.70
  -9  12  -5   57.39    3.70
   9 -12   5   62.99    3.60
  14  11  -5    7.10    1.20
 -14 -11   5   10.00    1.70
  13  11  -5   17.80    1.70
 -13 -11   5   21.60    2.30
  12  11  -5   31.00    2.00
 -12 -11   5   31.50    2.50
  11  11  -5    0.20    0.70
 -11 -11   5    2.00    1.10
  10  11  -5   49.50    2.20
 -10 -11   5   53.79    2.90
   9  11  -5  279.87    6.20
  -9 -11   5  276.07    7.20
   8  11  -5   99.19    2.90
  -8 -11   5   96.89    3.60
   7  11  -5    5.30    0.80
  -7 -11   5    3.50    0.90
   6  11  -5   28.50    1.30
  -6 -11   5   29.00    1.90
   5  11  -5    6.30    0.70
  -5 -11   5    5.20    1.00
   4  11  -5   38.90    1.40
  -4 -11   5   32.50    1.60
  -4 -11   5   37.70    2.00
   3  11  -5    2.00    0.40
  -3 -11   5    1.50    0.60
  -3 -11   5    1.00    0.60
  -2 -11   5  106.79    3.40
  -2 -11   5  107.09    3.30
   1  11  -5    5.60    1.00
  -1 -11   5    4.10    0.80
   0  11  -5  183.28    5.20
   0 -11   5  179.88    4.90
  -1  11  -5    5.30    1.10
   1 -11   5    5.10    1.00
  -2  11  -5   19.20    1.80
   2 -11   5   22.00    1.70
  -3  11  -5   89.09    3.50
   3 -11   5   89.79    3.50
  -4  11  -5   -0.30    0.70
   4 -11   5    0.90    0.80
  -5  11  -5   34.50    2.40
   5 -11   5   34.40    2.40
  -6  11  -5   33.60    2.50
   6 -11   5   33.90    2.40
  -7  11  -5   17.40    2.00
   7 -11   5   16.10    1.90
  -8  11  -5   14.60    2.00
   8 -11   5   17.30    2.10
  -9  11  -5   -1.60    1.10
   9 -11   5    1.50    1.10
 -10  11  -5    4.50    1.60
  10 -11   5    4.90    1.40
  15  10  -5    7.00    1.30
 -15 -10   5    9.70    1.90
  14  10  -5    2.70    1.00
 -14 -10   5    1.40    1.20
  13  10  -5   17.10    1.60
 -13 -10   5   17.20    2.10
  12  10  -5    6.90    1.10
 -12 -10   5    7.70    1.50
  11  10  -5    6.60    1.00
 -11 -10   5    9.40    1.50
  10  10  -5  154.38    4.10
 -10 -10   5  150.28    4.90
   9  10  -5   53.79    2.10
  -9 -10   5   55.79    2.80
   8  10  -5    1.00    0.50
  -8 -10   5    0.70    0.70
   7  10  -5  232.48    5.10
  -7 -10   5  232.98    6.00
   6  10  -5    7.60    0.80
  -6 -10   5    5.40    1.00
   5  10  -5  121.89    3.00
  -5 -10   5  119.49    3.70
   4  10  -5   55.29    1.70
  -4 -10   5   52.29    2.30
  -4 -10   5   56.39    2.00
   3  10  -5    5.50    0.50
  -3 -10   5    4.70    0.70
  -3 -10   5    3.00    0.70
   2  10  -5  208.78    4.10
  -2 -10   5  206.08    5.00
  -2 -10   5  208.48    5.20
  -1 -10   5   75.59    2.70
  -1 -10   5   73.89    2.60
   0  10  -5   16.50    1.50
   0 -10   5   16.00    1.40
  -1  10  -5   23.90    1.60
   1 -10   5   17.80    1.50
  -2  10  -5   84.69    3.10
   2 -10   5   82.09    3.10
  -3  10  -5   99.69    3.60
   3 -10   5  108.19    3.70
  -4  10  -5   33.60    2.20
   4 -10   5   30.50    2.00
  -5  10  -5    4.60    1.10
   5 -10   5    5.70    1.20
  -6  10  -5   39.50    2.50
   6 -10   5   36.10    2.40
  -7  10  -5   11.30    1.60
   7 -10   5   11.30    1.60
  -8  10  -5   30.50    2.50
   8 -10   5   29.40    2.40
  -9  10  -5   68.39    3.60
   9 -10   5   70.49    3.60
 -10  10  -5   43.30    3.20
  10 -10   5   44.50    3.00
 -11  10  -5    2.50    1.40
  11 -10   5    2.50    1.30
  15   9  -5   21.20    1.90
 -15  -9   5   15.70    2.20
  14   9  -5    0.90    0.90
 -14  -9   5   -0.40    1.00
  13   9  -5   15.40    1.50
 -13  -9   5   16.60    2.10
  12   9  -5   92.99    3.20
 -12  -9   5   95.79    4.00
  11   9  -5  110.79    3.40
 -11  -9   5  116.59    4.30
  10   9  -5    0.70    0.60
 -10  -9   5    1.20    0.80
   9   9  -5   56.29    2.10
  -9  -9   5   54.89    2.60
   8   9  -5    0.30    0.50
  -8  -9   5    1.90    0.80
   7   9  -5    2.20    0.60
  -7  -9   5    2.80    0.80
   6   9  -5  905.71   16.40
  -6  -9   5  897.01   17.30
   5   9  -5  472.95    8.90
  -5  -9   5  467.95    9.80
   4   9  -5  517.85    9.60
  -4  -9   5  507.75   10.50
  -4  -9   5  524.15    9.90
   3   9  -5  161.48    3.40
  -3  -9   5  152.38    4.10
   2   9  -5    6.00    0.50
  -2  -9   5    5.00    0.80
  -2  -9   5    5.70    0.70
   1   9  -5   98.89    2.10
  -1  -9   5  100.39    3.00
  -1  -9   5   96.69    3.00
   0   9  -5   93.49    3.10
   0  -9   5   89.49    2.90
  -1   9  -5  494.15   10.20
   1  -9   5  482.15   10.10
  -2   9  -5   99.29    3.40
   2  -9   5  105.79    3.40
  -3   9  -5  783.32   15.40
   3  -9   5  771.12   15.40
  -4   9  -5    0.00    0.60
   4  -9   5    0.10    0.60
  -5   9  -5   90.09    3.40
   5  -9   5   95.89    3.50
  -6   9  -5    3.00    1.00
   6  -9   5    1.70    0.80
  -7   9  -5   48.30    2.70
   7  -9   5   41.20    2.50
  -8   9  -5   34.50    2.50
   8  -9   5   31.30    2.30
  -9   9  -5   71.79    3.60
   9  -9   5   72.29    3.50
 -10   9  -5   -0.50    1.10
  10  -9   5    0.10    0.90
 -11   9  -5    7.50    1.70
  11  -9   5    6.20    1.50
  12  -9   5    3.60    1.30
  15   8  -5    0.90    0.90
 -15  -8   5    0.50    1.20
  14   8  -5   64.59    2.90
 -14  -8   5   65.59    3.60
  13   8  -5    0.60    0.80
 -13  -8   5    0.80    1.10
  12   8  -5   28.80    1.80
 -12  -8   5   27.30    2.30
  11   8  -5    6.20    1.00
 -11  -8   5    7.60    1.40
  10   8  -5    6.10    0.90
 -10  -8   5    7.90    1.30
   9   8  -5    6.50    0.90
  -9  -8   5    7.50    1.20
   8   8  -5   71.99    2.30
  -8  -8   5   76.39    3.00
   7   8  -5  271.97    5.80
  -7  -8   5  275.37    6.60
   6   8  -5 1157.28   20.50
  -6  -8   5 1132.69   21.40
   5   8  -5   13.00    0.90
  -5  -8   5   14.70    1.30
   4   8  -5  825.22   14.80
  -4  -8   5  817.12   15.60
  -4  -8   5  817.22   14.90
   3   8  -5    8.20    0.60
  -3  -8   5    7.20    0.70
  -3  -8   5    8.80    0.90
   2   8  -5  141.29    3.00
  -2  -8   5  143.29    3.60
  -2  -8   5  146.59    3.80
   1   8  -5    7.00    0.50
  -1  -8   5    7.70    0.90
  -1  -8   5    6.00    0.80
   0   8  -5  752.12   13.00
   0  -8   5  747.03   14.30
   0  -8   5  738.13   14.10
  -1   8  -5   11.70    1.10
   1  -8   5   11.50    1.20
  -2   8  -5    4.40    0.80
   2  -8   5    7.10    1.00
  -3   8  -5   35.60    1.90
   3  -8   5   31.40    1.80
  -4   8  -5   33.70    1.90
   4  -8   5   42.20    2.10
  -5   8  -5   17.70    1.50
   5  -8   5   20.70    1.60
  -6   8  -5  125.29    4.00
   6  -8   5  116.89    4.00
  -7   8  -5  156.58    4.90
   7  -8   5  158.88    4.90
  -8   8  -5    4.20    1.20
   8  -8   5    8.50    1.30
  -9   8  -5    9.50    1.60
   9  -8   5    9.00    1.40
 -10   8  -5   17.00    2.00
  10  -8   5   17.00    1.90
 -11   8  -5    1.70    1.20
  11  -8   5    2.30    1.10
 -12   8  -5    1.80    1.20
  12  -8   5    1.60    1.10
  15   7  -5   11.50    1.50
 -15  -7   5    9.20    1.80
  14   7  -5   -0.10    0.70
 -14  -7   5   -0.20    1.00
  13   7  -5  156.28    4.50
 -13  -7   5  158.88    5.50
  12   7  -5   23.20    1.70
 -12  -7   5   28.40    2.30
  11   7  -5    1.10    0.60
 -11  -7   5    0.40    0.80
  10   7  -5    2.90    0.70
 -10  -7   5    0.70    0.80
   9   7  -5    0.70    0.50
  -9  -7   5    0.10    0.70
   8   7  -5   37.80    1.60
  -8  -7   5   38.80    2.10
   7   7  -5    1.50    0.50
  -7  -7   5    1.70    0.70
   6   7  -5  647.14   12.00
  -6  -7   5  646.34   12.80
   5   7  -5  309.07    6.10
  -5  -7   5  305.37    6.80
   4   7  -5  555.94   10.20
  -4  -7   5  543.15   10.90
  -4  -7   5  553.94   10.20
   3   7  -5 1190.08   21.10
  -3  -7   5 1207.38   21.90
  -3  -7   5 1209.48   21.40
   2   7  -5    5.30    0.50
  -2  -7   5    3.90    0.60
  -2  -7   5    2.10    0.50
   1   7  -5  410.76    7.50
  -1  -7   5  416.46    8.30
  -1  -7   5  420.16    8.40
   0   7  -5   59.99    1.40
   0  -7   5   62.59    2.10
   0  -7   5   65.79    2.20
  -1   7  -5  247.58    4.40
  -1   7  -5  240.28    5.60
   1  -7   5  241.58    5.50
  -2   7  -5  360.16    7.70
   2  -7   5  359.76    7.70
  -3   7  -5   42.70    2.00
   3  -7   5   38.30    1.90
  -4   7  -5  169.58    4.60
   4  -7   5  172.38    4.60
  -5   7  -5    1.50    0.70
   5  -7   5    1.80    0.70
  -6   7  -5   13.50    1.50
   6  -7   5   16.20    1.40
  -7   7  -5    1.20    0.80
   7  -7   5    0.60    0.70
  -8   7  -5   55.99    2.80
   8  -7   5   61.59    2.80
  -9   7  -5   84.49    3.60
   9  -7   5   87.69    3.50
 -10   7  -5  144.29    5.00
  10  -7   5  149.29    5.00
 -11   7  -5   71.09    3.60
  11  -7   5   72.29    3.40
 -12   7  -5    9.60    1.80
  12  -7   5   10.40    1.70
 -13   7  -5   21.40    2.50
  15   6  -5   19.20    1.70
 -15  -6   5   16.30    2.20
  14   6  -5   50.49    2.50
 -14  -6   5   53.29    3.30
  13   6  -5    0.90    0.70
 -13  -6   5    0.60    1.00
  12   6  -5  144.29    4.10
 -12  -6   5  143.49    5.00
  11   6  -5    1.90    0.70
 -11  -6   5    1.20    1.00
  10   6  -5  379.66    8.00
 -10  -6   5  381.36    8.90
   9   6  -5    5.80    0.80
  -9  -6   5    6.60    1.10
   8   6  -5   95.49    2.70
  -8  -6   5   99.29    3.30
   7   6  -5   80.49    2.30
  -7  -6   5   80.69    2.80
   6   6  -5    9.00    0.80
  -6  -6   5    7.90    1.00
   5   6  -5  127.39    3.00
  -5  -6   5  124.89    3.50
   4   6  -5    7.30    0.60
  -4  -6   5   11.00    0.60
  -4  -6   5    9.40    0.90
   3   6  -5 1099.29   19.10
  -3  -6   5 1067.09   19.70
  -3  -6   5 1086.09   19.20
   2   6  -5   33.90    1.00
  -2  -6   5   30.40    1.40
   1   6  -5   22.00    0.80
  -1  -6   5   22.40    1.10
  -1  -6   5   21.30    1.10
   0  -6   5   20.90    1.10
   0  -6   5   19.20    1.10
   0  -6   5   20.50    0.70
  -1   6  -5 1295.07   23.40
   1  -6   5 1283.97   23.40
   1  -6   5 1314.17   22.40
  -2   6  -5  100.09    2.90
   2  -6   5  100.59    3.00
   2  -6   5  103.29    2.00
  -3   6  -5  552.84   10.80
   3  -6   5  539.85   10.90
  -4   6  -5  399.16    8.40
   4  -6   5  399.96    8.50
  -5   6  -5   43.60    2.00
   5  -6   5   45.50    2.10
  -6   6  -5    6.40    1.00
   6  -6   5    7.60    1.10
  -7   6  -5  125.49    4.00
   7  -6   5  124.69    4.00
  -8   6  -5   33.40    2.10
   8  -6   5   31.80    2.00
  -9   6  -5   72.39    3.20
   9  -6   5   66.09    3.00
 -10   6  -5   12.20    1.70
  10  -6   5    8.60    1.40
 -11   6  -5    0.70    1.00
  11  -6   5    0.80    0.90
 -12   6  -5    1.50    1.20
  12  -6   5    0.60    0.90
 -13   6  -5   92.99    4.30
  15   5  -5    3.70    1.00
 -15  -5   5    3.80    1.50
  14   5  -5    1.30    0.80
 -14  -5   5    1.90    1.20
  13   5  -5   24.40    1.70
 -13  -5   5   23.40    2.30
  12   5  -5  121.39    3.70
 -12  -5   5  119.89    4.40
  11   5  -5    1.00    0.60
 -11  -5   5    1.00    0.80
  10   5  -5  196.78    4.80
 -10  -5   5  202.98    5.60
   9   5  -5   52.19    2.00
  -9  -5   5   57.09    2.60
   8   5  -5  159.48    3.80
  -8  -5   5  160.38    4.50
   7   5  -5    5.10    0.70
  -7  -5   5    4.60    0.90
   6   5  -5  205.38    4.50
  -6  -5   5  214.08    5.10
   5   5  -5   20.00    1.00
  -5  -5   5   18.00    1.20
   4   5  -5    2.40    0.40
  -4  -5   5    2.00    0.50
  -4  -5   5    2.70    0.30
   3   5  -5   27.00    1.00
  -3  -5   5   28.50    1.30
  -3  -5   5   30.50    1.00
   2   5  -5   88.69    2.00
  -2  -5   5   85.99    2.40
  -2  -5   5   87.49    2.20
  -1  -5   5  467.85    8.90
  -1  -5   5  455.35    8.80
   0  -5   5 1536.35   26.50
   0  -5   5 1551.74   27.10
   0  -5   5 1518.45   27.10
  -1   5  -5   86.69    2.50
   1  -5   5   91.89    2.60
   1  -5   5   94.89    1.90
  -2   5  -5    5.20    0.70
   2  -5   5    2.40    0.30
   2  -5   5    2.10    0.50
  -3   5  -5  141.99    3.70
   3  -5   5  145.69    3.80
   3  -5   5  150.78    2.80
  -4   5  -5  518.65   10.20
   4  -5   5  514.15    9.00
   4  -5   5  505.45   10.30
  -5   5  -5    9.40    1.00
   5  -5   5   12.30    1.10
  -6   5  -5    9.00    1.00
   6  -5   5    8.90    1.10
  -7   5  -5   87.99    3.10
   7  -5   5   88.29    3.10
  -8   5  -5  120.39    3.90
   8  -5   5  113.79    3.80
  -9   5  -5   15.30    1.60
   9  -5   5   17.00    1.60
 -10   5  -5   31.50    2.20
  10  -5   5   30.10    2.10
 -11   5  -5   16.90    1.90
  11  -5   5   16.90    1.80
 -12   5  -5   46.70    2.90
  12  -5   5   47.30    2.70
 -13   5  -5   99.79    4.30
 -14   5  -5    8.70    1.80
  15   4  -5    1.80    0.90
 -15  -4   5   -0.10    1.10
  14   4  -5    8.40    1.20
 -14  -4   5   10.90    1.90
  13   4  -5    8.90    1.20
 -13  -4   5    6.90    1.50
  12   4  -5    2.70    0.80
 -12  -4   5    2.10    1.10
  11   4  -5    8.60    1.00
 -11  -4   5    9.70    1.50
  10   4  -5   66.19    2.30
 -10  -4   5   64.49    2.90
   9   4  -5  167.98    4.10
  -9  -4   5  168.78    4.80
   8   4  -5   25.20    1.30
  -8  -4   5   22.50    1.60
   7   4  -5  626.54   11.80
  -7  -4   5  641.24   12.60
   6   4  -5    1.50    0.40
  -6  -4   5    0.00    0.40
   5   4  -5    0.60    0.30
  -5  -4   5    0.40    0.40
   4   4  -5   20.80    0.60
   4   4  -5   20.80    0.60
   4   4  -5   21.90    0.90
  -4  -4   5   19.90    1.10
   3   4  -5  373.36    7.10
  -3  -4   5  380.96    7.00
  -3  -4   5  378.26    7.50
  -2  -4   5    9.50    0.60
  -2  -4   5    8.40    0.70
  -2  -4   5   10.20    0.60
  -1  -4   5  858.51   15.30
  -1  -4   5  865.31   15.60
  -1  -4   5  875.01   15.60
   0  -4   5    1.90    0.40
   0  -4   5    1.50    0.20
   0  -4   5    2.70    0.40
   1  -4   5    6.10    0.40
   1  -4   5    4.80    0.50
   1  -4   5    6.10    0.60
  -2   4  -5   41.70    1.50
   2  -4   5   46.70    1.10
   2  -4   5   48.30    1.70
  -3   4  -5  864.41   16.20
   3  -4   5  903.81   15.40
   3  -4   5  885.31   16.40
  -4   4  -5  431.96    8.40
   4  -4   5  410.16    7.40
   4  -4   5  407.26    8.50
  -5   4  -5  172.08    4.30
   5  -4   5  171.68    4.40
   5  -4   5  176.88    3.40
  -6   4  -5   91.19    2.90
   6  -4   5   88.89    2.90
  -7   4  -5  180.48    4.80
   7  -4   5  190.58    4.90
  -8   4  -5  369.36    8.20
   8  -4   5  360.76    8.20
  -9   4  -5  161.38    4.70
   9  -4   5  155.48    4.60
 -10   4  -5  237.88    6.30
  10  -4   5  230.28    6.10
 -11   4  -5    8.10    1.40
  11  -4   5    6.20    1.20
 -12   4  -5   20.40    2.10
  12  -4   5   16.90    1.80
 -13   4  -5   71.59    3.70
 -14   4  -5    9.50    1.80
  15   3  -5    4.40    1.10
 -15  -3   5    4.70    1.50
  14   3  -5   46.60    2.30
 -14  -3   5   44.80    3.10
  13   3  -5   28.50    1.80
 -13  -3   5   32.20    2.60
  12   3  -5  144.79    4.00
 -12  -3   5  143.39    5.00
  11   3  -5   51.69    2.10
 -11  -3   5   50.39    2.80
  10   3  -5   66.59    2.30
 -10  -3   5   64.79    2.90
   9   3  -5   52.39    1.90
  -9  -3   5   54.79    2.50
   8   3  -5    7.60    0.80
  -8  -3   5    8.50    1.10
   7   3  -5   51.39    1.80
  -7  -3   5   54.89    2.20
   6   3  -5    6.90    0.70
  -6  -3   5    7.30    0.90
   5   3  -5  921.81   16.60
  -5  -3   5  928.21   17.10
   4   3  -5  324.87    5.90
   4   3  -5  331.97    6.40
  -4  -3   5  342.27    6.80
  -3  -3   5   62.89    1.70
  -3  -3   5   63.99    1.90
  -2  -3   5 1638.54   27.90
  -2  -3   5 1588.74   27.90
  -2  -3   5 1592.74   28.20
  -1  -3   5  145.99    3.10
  -1  -3   5  115.69    2.90
  -1  -3   5  145.09    2.90
   0  -3   5    7.80    0.40
   0  -3   5    8.80    0.60
   0  -3   5    7.00    0.60
   1  -3   5   94.29    2.00
   1  -3   5   91.39    2.40
   1  -3   5   93.99    2.20
  -2   3  -5   33.00    1.20
   2  -3   5   30.60    1.30
   2  -3   5   32.70    0.90
  -3   3  -5 1215.58   21.90
   3  -3   5 1251.07   21.20
   3  -3   5 1221.78   22.10
  -4   3  -5    1.00    0.40
   4  -3   5    0.30    0.20
   4  -3   5    1.20    0.40
  -5   3  -5   57.39    2.00
   5  -3   5   58.59    1.40
   5  -3   5   57.29    2.10
  -6   3  -5   28.30    1.50
   6  -3   5   28.10    0.90
   6  -3   5   27.40    1.50
  -7   3  -5  476.45    9.80
   7  -3   5  476.95    9.90
   7  -3   5  483.45    8.80
  -8   3  -5   54.79    2.30
   8  -3   5   50.89    2.20
  -9   3  -5    3.10    0.90
   9  -3   5    5.40    1.00
 -10   3  -5   -0.60    0.70
  10  -3   5   -0.10    0.60
 -11   3  -5    0.80    0.90
  11  -3   5    1.60    0.80
 -12   3  -5   49.10    2.80
 -13   3  -5   69.49    3.50
 -14   3  -5   13.80    2.00
 -15   3  -5   78.49    4.10
  15   2  -5   15.30    1.60
 -15  -2   5   11.90    2.40
  14   2  -5   11.50    1.30
 -14  -2   5    7.50    1.70
  13   2  -5  101.29    3.30
 -13  -2   5  100.49    4.30
  12   2  -5    2.90    0.80
 -12  -2   5    1.20    1.00
  11   2  -5  128.29    3.60
 -11  -2   5  130.59    4.40
  10   2  -5   55.09    2.10
 -10  -2   5   55.89    2.70
   9   2  -5    3.90    0.70
  -9  -2   5    2.80    0.90
   8   2  -5   76.79    2.30
  -8  -2   5   77.99    2.90
   7   2  -5   67.79    2.10
  -7  -2   5   69.69    2.50
   6   2  -5  763.62   13.90
  -6  -2   5  757.12   14.50
   5   2  -5   88.29    2.30
  -5  -2   5   89.89    2.60
   4   2  -5  114.39    2.70
   4   2  -5  113.19    2.20
  -4  -2   5  120.29    3.00
   3   2  -5    1.00    0.20
  -3  -2   5    1.00    0.30
   2   2  -5   98.89    2.10
   2   2  -5   96.79    2.00
  -2  -2   5   95.79    2.20
  -2  -2   5  101.49    2.40
  -1  -2   5   72.19    1.80
  -1  -2   5   72.69    1.70
   0  -2   5  234.48    4.70
   0  -2   5  237.18    4.60
   0  -2   5  236.48    4.50
   1  -2   5  155.58    3.20
   1  -2   5  154.58    3.00
   1  -2   5  156.58    3.40
  -2   2  -5  602.04   10.80
   2  -2   5  580.94   11.00
  -3   2  -5   32.40    1.20
   3  -2   5   31.50    0.90
   3  -2   5   33.40    1.30
  -4   2  -5  885.11   15.90
   4  -2   5  872.31   16.10
   4  -2   5  876.41   15.30
  -5   2  -5   16.40    1.00
   5  -2   5   15.80    0.70
   5  -2   5   15.20    1.00
  -6   2  -5  282.27    6.10
   6  -2   5  273.27    6.20
   6  -2   5  288.57    5.40
  -7   2  -5    3.70    0.70
   7  -2   5    4.50    0.50
   7  -2   5    5.00    0.80
  -8   2  -5   11.30    1.20
   8  -2   5   12.80    1.20
   8  -2   5   10.40    0.80
  -9   2  -5   97.89    3.30
   9  -2   5  100.99    3.30
   9  -2   5  102.99    2.50
 -10   2  -5   13.70    1.50
  10  -2   5   15.10    1.40
 -11   2  -5  230.48    6.20
  11  -2   5  236.88    6.00
 -12   2  -5   47.50    2.70
 -13   2  -5   10.00    1.60
 -14   2  -5    2.40    1.20
 -15   2  -5   20.50    2.30
  14   1  -5  100.19    3.40
 -14  -1   5   95.19    4.50
  13   1  -5  104.59    3.40
 -13  -1   5  108.69    4.50
  12   1  -5   20.10    1.50
 -12  -1   5   20.80    2.10
  11   1  -5    3.00    0.70
 -11  -1   5    3.30    1.00
  10   1  -5   79.19    2.60
 -10  -1   5   80.99    3.30
   9   1  -5  261.67    5.70
  -9  -1   5  263.27    6.60
   8   1  -5   63.39    2.00
  -8  -1   5   61.69    2.50
   7   1  -5  250.87    5.40
  -7  -1   5  267.87    6.10
   6   1  -5   48.70    1.60
  -6  -1   5   51.29    2.00
   5   1  -5   95.49    2.40
   5   1  -5   96.79    2.00
  -5  -1   5   96.29    2.80
   4   1  -5    1.20    0.20
  -4  -1   5    0.30    0.20
  -4  -1   5    0.90    0.40
   3   1  -5  644.04   11.30
  -3  -1   5  647.54   11.90
  -3  -1   5  643.54   11.70
   2   1  -5  153.08    3.00
  -2  -1   5  152.38    3.20
  -2  -1   5  151.78    3.30
   1   1  -5 2051.89   35.10
   1   1  -5 2007.40   35.20
  -1  -1   5 2063.99   35.30
  -1  -1   5 2052.19   35.20
   0  -1   5   93.19    2.20
   0  -1   5   92.29    2.00
   1  -1   5  879.51   15.80
   1  -1   5  879.51   15.40
   1  -1   5  892.01   15.40
  -2   1  -5  178.08    3.50
   2  -1   5  170.18    3.30
  -3   1  -5  166.18    3.40
   3  -1   5  155.28    3.10
   3  -1   5  160.58    3.60
  -4   1  -5  261.07    5.10
   4  -1   5  240.48    5.30
  -5   1  -5  291.97    5.90
   5  -1   5  294.27    6.10
  -6   1  -5    0.90    0.40
   6  -1   5    2.30    0.50
  -7   1  -5  225.98    5.10
   7  -1   5  221.18    5.20
  -8   1  -5    3.20    0.70
   8  -1   5    2.00    0.60
   8  -1   5    1.60    0.30
  -9   1  -5  173.98    4.70
   9  -1   5  185.48    4.70
 -10   1  -5  346.77    7.70
  10  -1   5  364.06    7.60
  10  -1   5  280.67    6.50
 -11   1  -5   13.50    1.50
  11  -1   5   13.80    1.40
 -12   1  -5   14.30    1.70
 -13   1  -5   -0.90    0.80
 -14   1  -5   33.70    2.60
 -15   1  -5    0.70    1.10
 -16   1  -5   27.30    3.50
 -14   0   5   18.50    2.30
  13   0  -5   -0.20    0.60
 -13   0   5   -0.70    1.00
  12   0  -5    7.70    1.00
 -12   0   5    7.80    1.50
  11   0  -5    8.20    1.00
 -11   0   5    7.10    1.30
  10   0  -5  243.58    5.50
 -10   0   5  242.68    6.50
   9   0  -5  173.58    4.10
  -9   0   5  172.88    4.90
   8   0  -5  658.03   12.30
  -8   0   5  657.93   13.20
   7   0  -5  260.17    5.40
  -7   0   5  251.27    6.00
   6   0  -5   68.19    1.70
   6   0  -5   66.59    1.90
  -6   0   5   67.59    2.40
   5   0  -5    5.50    0.50
   5   0  -5    5.20    0.40
  -5   0   5    4.90    0.70
   4   0  -5  712.83   12.60
  -4   0   5  715.73   13.30
  -4   0   5  712.13   12.90
   3   0  -5  384.36    6.90
  -3   0   5  383.56    7.40
  -3   0   5  377.56    7.20
   2   0  -5  732.73   12.90
  -2   0   5  754.22   13.20
  -2   0   5  717.53   13.10
   1   0  -5   37.70    1.10
  -1   0   5   39.70    1.10
   0   0  -5 1250.27   21.20
   0   0  -5 1199.38   21.40
   0   0   5 1233.88   21.20
   0   0   5 1219.58   21.30
   1   0   5   15.00    0.50
   1   0   5   15.20    0.70
   1   0   5   15.50    0.60
  -2   0  -5  898.31   15.50
   2   0   5  901.01   16.00
   2   0   5  876.31   15.50
  -3   0  -5  656.23   11.60
   3   0   5  650.73   12.00
   3   0   5  650.83   11.50
  -4   0  -5    0.30    0.20
   4   0   5    0.70    0.20
   4   0   5    1.00    0.30
  -5   0  -5    1.20    0.30
   5   0   5    0.90    0.30
   5   0   5    1.90    0.40
  -6   0  -5  156.38    3.70
   6   0   5  166.18    3.40
   6   0   5  165.18    3.90
  -7   0  -5  747.33   14.00
   7   0   5  754.02   13.40
   7   0   5  736.43   14.00
  -8   0  -5   26.10    1.40
   8   0   5   25.20    1.10
   8   0   5   25.10    1.40
  -9   0  -5  378.76    8.10
   9   0   5  370.16    8.00
   9   0   5  387.46    7.40
 -10   0  -5    7.10    1.10
  10   0   5    5.90    0.70
  10   0   5    7.60    1.00
 -11   0  -5   33.90    2.10
  11   0   5   32.80    1.50
  11   0   5   33.70    1.80
 -12   0  -5   17.80    1.80
 -13   0  -5    5.10    1.20
 -14   0  -5   39.40    2.70
 -15   0  -5   17.40    2.10
 -16   0  -5    8.30    1.80
 -14   1   5   17.90    2.30
 -13   1   5  237.88    7.20
  12  -1  -5   34.80    1.80
 -12   1   5   37.30    2.70
  11  -1  -5   51.79    2.10
 -11   1   5   56.89    2.90
  10  -1  -5   13.40    1.10
 -10   1   5   12.60    1.60
   9  -1  -5   16.00    1.10
  -9   1   5   15.80    1.60
   8  -1  -5   17.00    1.00
  -8   1   5   17.30    1.50
   7  -1  -5    9.80    0.80
  -7   1   5    9.90    1.10
   6  -1  -5  497.35    9.30
   6  -1  -5  500.75    9.40
  -6   1   5  507.25   10.10
   5  -1  -5   45.50    1.40
   5  -1  -5   44.30    1.30
  -5   1   5   43.50    1.70
   4  -1  -5   85.29    2.00
  -4   1   5   84.09    2.40
  -4   1   5   85.29    2.20
   3  -1  -5   37.80    1.10
  -3   1   5   37.00    1.30
  -3   1   5   35.80    1.20
   2  -1  -5  304.27    5.60
  -2   1   5  296.37    5.70
  -2   1   5  299.97    5.80
   1  -1  -5  351.76    6.50
  -1   1   5  351.56    6.50
   0  -1  -5 2422.86   42.40
   0   1   5 2359.16   42.40
   0   1   5 2425.76   41.40
  -1  -1  -5    0.90    0.20
  -1  -1  -5    1.30    0.20
   1   1   5    1.60    0.20
   2   1   5   16.70    0.80
   2   1   5   15.90    0.60
  -3  -1  -5   49.70    1.20
   3   1   5   48.90    1.20
   3   1   5   50.19    1.50
  -4  -1  -5 2729.53   46.50
   4   1   5 2731.73   46.30
   4   1   5 2638.64   47.40
  -5  -1  -5   49.10    1.40
   5   1   5   49.60    1.70
   5   1   5   49.99    1.40
  -6  -1  -5  650.03   12.10
   6   1   5  664.03   11.80
   6   1   5  653.13   12.30
  -7  -1  -5    1.50    0.40
   7   1   5    1.00    0.40
   7   1   5    1.40    0.40
  -8  -1  -5  213.68    4.90
   8   1   5  217.88    5.00
   8   1   5  210.18    4.40
  -9  -1  -5   27.10    1.50
   9   1   5   27.80    1.20
   9   1   5   23.80    1.40
 -10  -1  -5  119.09    3.60
  10   1   5  119.69    3.40
  10   1   5  114.49    3.00
 -11  -1  -5    4.70    1.00
  11   1   5    5.20    0.70
  11   1   5    6.40    0.90
 -12  -1  -5   23.50    1.80
  12   1   5   23.10    1.40
 -13  -1  -5   32.20    2.20
  13   1   5   34.10    1.70
 -14  -1  -5   34.70    2.50
 -15  -1  -5    0.80    1.10
 -16  -1  -5    3.00    1.30
 -14   2   5    0.90    1.20
 -13   2   5    8.60    1.70
 -12   2   5  132.99    4.90
  11  -2  -5   59.39    2.20
 -11   2   5   57.89    3.10
  10  -2  -5  119.79    3.30
 -10   2   5  120.79    4.20
   9  -2  -5  122.29    3.20
  -9   2   5  119.39    4.00
   8  -2  -5   28.40    1.30
  -8   2   5   27.30    1.80
   7  -2  -5  457.35    9.00
   7  -2  -5  476.75    8.90
  -7   2   5  462.55    9.80
   6  -2  -5    0.50    0.30
   6  -2  -5    0.10    0.30
  -6   2   5    1.10    0.60
   5  -2  -5  140.69    3.20
   5  -2  -5  138.99    3.20
  -5   2   5  142.79    3.70
   4  -2  -5  531.65    9.80
  -4   2   5  535.95   10.20
  -4   2   5  518.95    9.80
   3  -2  -5  795.62   14.30
  -3   2   5  797.62   14.60
  -3   2   5  806.22   14.30
   2  -2  -5  279.77    5.40
  -2   2   5  290.47    5.60
  -2   2   5  279.67    5.40
   1  -2  -5  615.54   10.90
  -1   2   5  601.34   10.90
   0  -2  -5   48.10    1.30
   0   2   5   49.90    1.30
   0   2   5   49.20    1.20
  -1  -2  -5  153.28    3.20
   1   2   5  153.08    3.00
  -2  -2  -5  325.17    6.10
  -2  -2  -5  332.27    6.30
   2   2   5  330.67    6.00
  -3  -2  -5  752.22   12.90
  -3  -2  -5  747.23   13.30
  -3  -2  -5  747.83   13.50
   3   2   5  750.92   13.20
  -4  -2  -5  140.59    2.80
   4   2   5  140.99    2.90
   4   2   5  137.49    3.20
  -5  -2  -5   14.80    0.70
   5   2   5   14.50    0.80
  -6  -2  -5  246.88    5.10
   6   2   5  250.67    5.30
   6   2   5  250.37    4.90
  -7  -2  -5  152.38    3.60
   7   2   5  153.28    3.70
   7   2   5  149.09    3.30
  -8  -2  -5   74.69    2.30
   8   2   5   72.89    2.30
   8   2   5   71.29    2.00
  -9  -2  -5   29.30    1.50
   9   2   5   28.80    1.30
   9   2   5   28.00    1.40
 -10  -2  -5  375.76    8.10
  10   2   5  375.96    7.90
  10   2   5  377.56    7.50
 -11  -2  -5    0.70    0.60
  11   2   5    0.10    0.50
  11   2   5    0.10    0.50
 -12  -2  -5    1.30    0.70
  12   2   5    0.20    0.50
 -13  -2  -5    1.70    0.90
  13   2   5    1.60    0.70
 -14  -2  -5  129.89    4.60
  14   2   5  126.99    3.60
 -15  -2  -5  273.27    7.60
 -16  -2  -5    1.20    1.20
 -13   3   5    5.80    1.60
 -12   3   5    1.00    1.10
 -11   3   5   -0.40    0.80
  10  -3  -5  103.99    2.90
 -10   3   5  105.19    4.00
   9  -3  -5   15.60    1.10
  -9   3   5   16.40    1.60
   8  -3  -5    0.20    0.40
  -8   3   5    0.80    0.60
   7  -3  -5    8.30    0.80
   7  -3  -5    8.80    0.80
  -7   3   5    9.30    1.10
   6  -3  -5  573.04   11.00
   6  -3  -5  570.54   10.70
  -6   3   5  593.94   11.60
   5  -3  -5  172.78    3.90
   5  -3  -5  177.88    3.80
  -5   3   5  175.08    4.40
   4  -3  -5 1237.98   22.00
  -4   3   5 1245.58   21.90
  -4   3   5 1234.48   22.30
   3  -3  -5  116.79    2.70
  -3   3   5  117.39    2.60
  -3   3   5  115.19    2.90
   2  -3  -5  885.21   16.20
  -2   3   5  909.81   16.10
  -2   3   5  931.61   16.30
   1  -3  -5   18.50    0.80
  -1   3   5   13.40    0.60
   0  -3  -5   28.10    1.00
   0   3   5   25.50    0.80
   0   3   5   32.60    0.90
   1   3   5 2162.58   38.10
   1   3   5 2271.47   38.20
  -2  -3  -5    5.70    0.50
   2   3   5    6.10    0.40
  -3  -3  -5   86.89    2.10
   3   3   5   86.79    1.90
  -4  -3  -5   59.49    1.40
  -4  -3  -5   59.29    1.70
  -4  -3  -5   59.69    1.50
   4   3   5   58.89    1.50
  -5  -3  -5  195.18    4.10
  -5  -3  -5  193.48    3.90
  -5  -3  -5  201.68    3.90
   5   3   5  194.78    3.90
  -6  -3  -5    3.30    0.40
  -6  -3  -5    2.50    0.40
  -6  -3  -5    4.30    0.50
   6   3   5    3.20    0.40
  -7  -3  -5  730.03   13.30
   7   3   5  710.83   13.40
   7   3   5  722.53   13.10
  -8  -3  -5  241.18    5.20
   8   3   5  234.88    5.20
   8   3   5  234.18    4.90
  -9  -3  -5   95.79    2.90
   9   3   5  100.79    2.80
   9   3   5   95.89    2.60
 -10  -3  -5    2.50    0.70
  10   3   5    2.80    0.60
  10   3   5    3.10    0.60
 -11  -3  -5   12.50    1.30
  11   3   5    9.70    1.00
 -12  -3  -5    1.50    0.80
  12   3   5    1.50    0.60
 -13  -3  -5  167.28    5.00
  13   3   5  161.58    4.20
 -14  -3  -5    5.80    1.30
  14   3   5    6.50    1.00
 -15  -3  -5   37.20    2.70
  15   3   5   36.10    2.00
 -16  -3  -5   34.20    2.80
 -17  -3  -5   11.40    1.90
 -13   4   5    0.80    1.40
 -12   4   5    5.50    1.50
 -11   4   5   29.40    2.50
 -10   4   5    0.10    0.80
  -9   4   5    1.50    0.90
   8  -4  -5   32.60    1.40
  -8   4   5   31.30    2.00
   7  -4  -5   32.30    1.50
   7  -4  -5   32.70    1.30
  -7   4   5   33.40    1.90
   6  -4  -5  207.08    4.40
   6  -4  -5  211.08    4.80
  -6   4   5  209.48    5.20
   5  -4  -5   21.30    1.10
   5  -4  -5   23.60    1.00
  -5   4   5   22.50    1.40
   4  -4  -5  152.28    3.60
  -4   4   5  153.58    3.80
  -4   4   5  148.99    3.30
   3  -4  -5   42.80    1.50
  -3   4   5   38.90    1.30
  -3   4   5   40.30    1.50
   2  -4  -5  340.17    6.70
  -2   4   5  347.17    6.80
  -2   4   5  341.37    6.50
   1  -4  -5  221.38    4.60
  -1   4   5  227.48    4.40
   0  -4  -5 1959.70   34.10
   0   4   5 1965.10   33.80
   0   4   5 1958.20   33.80
  -1  -4  -5  600.14   11.00
   1   4   5  598.94   10.80
   1   4   5  616.94   10.70
  -2  -4  -5    0.30    0.20
   2   4   5    0.50    0.20
  -3  -4  -5  447.16    7.80
  -3  -4  -5  441.16    8.30
   3   4   5  442.16    8.10
  -4  -4  -5    2.40    0.40
  -4  -4  -5    2.20    0.30
   4   4   5    3.00    0.40
  -5  -4  -5   26.80    0.90
  -5  -4  -5   26.50    1.10
   5   4   5   28.50    1.00
  -6  -4  -5  357.96    7.00
  -6  -4  -5  372.66    7.10
  -6  -4  -5  369.26    6.90
   6   4   5  361.96    7.00
  -7  -4  -5  226.18    4.80
  -7  -4  -5  230.98    4.50
  -7  -4  -5  216.98    4.70
   7   4   5  222.68    4.60
  -8  -4  -5    5.90    0.70
   8   4   5    5.10    0.60
  -9  -4  -5   50.99    1.70
  -9  -4  -5   49.30    1.90
  -9  -4  -5   49.10    1.60
   9   4   5   50.69    1.70
 -10  -4  -5   99.89    2.80
 -10  -4  -5  105.09    3.20
 -10  -4  -5  103.99    2.60
  10   4   5  100.09    2.80
 -11  -4  -5   32.00    1.80
  11   4   5   33.50    1.60
 -12  -4  -5    0.60    0.70
  12   4   5    1.00    0.60
 -13  -4  -5    0.80    0.80
  13   4   5    0.60    0.60
 -14  -4  -5  141.79    4.80
  14   4   5  146.59    4.00
 -15  -4  -5    4.20    1.30
  15   4   5    4.40    0.90
 -16  -4  -5   10.90    1.80
  16   4   5   11.00    1.30
 -17  -4  -5  139.59    5.30
 -13   5   5   51.19    4.00
 -12   5   5   23.50    2.50
 -11   5   5    0.70    1.10
 -10   5   5   42.80    2.70
  -9   5   5  147.49    4.80
  -8   5   5   74.09    3.10
   7  -5  -5   44.20    1.90
  -7   5   5   45.70    2.30
   6  -5  -5   79.09    2.50
  -6   5   5   78.09    2.80
   5  -5  -5   28.60    1.40
  -5   5   5   27.10    1.50
   4  -5  -5   21.80    1.20
  -4   5   5   22.10    1.30
  -4   5   5   23.00    1.00
   3  -5  -5 1097.29   20.10
  -3   5   5 1127.29   19.70
  -3   5   5 1128.99   20.30
   2  -5  -5   38.60    1.40
  -2   5   5   35.30    1.10
  -2   5   5   34.40    1.40
   1  -5  -5  363.26    7.30
  -1   5   5  371.86    6.90
  -1   5   5  386.96    7.20
   0  -5  -5  454.85    8.60
   0   5   5  458.05    8.30
   0   5   5  453.75    8.40
  -1  -5  -5  845.02   15.60
   1   5   5  894.21   15.30
   1   5   5  861.91   15.20
  -2  -5  -5 1029.30   18.70
   2   5   5 1073.59   18.30
   2   5   5 1047.10   18.30
  -3  -5  -5   29.30    1.10
  -3  -5  -5   32.30    0.90
   3   5   5   31.20    1.00
  -4  -5  -5  361.86    6.60
  -4  -5  -5  367.46    7.00
   4   5   5  359.46    6.80
  -5  -5  -5   50.09    1.40
  -5  -5  -5   48.10    1.50
   5   5   5   49.30    1.40
  -6  -5  -5   14.20    0.80
  -6  -5  -5   15.00    0.80
   6   5   5   13.70    0.80
  -7  -5  -5   98.19    2.50
  -7  -5  -5  102.69    2.60
   7   5   5   98.09    2.50
  -8  -5  -5    6.90    0.70
   8   5   5    6.60    0.70
  -9  -5  -5  538.35   10.20
  -9  -5  -5  544.55   10.60
   9   5   5  531.85   10.20
 -10  -5  -5  218.18    4.80
 -10  -5  -5  225.18    5.30
  10   5   5  222.78    4.90
 -11  -5  -5  200.98    5.10
  11   5   5  204.38    4.70
 -12  -5  -5  251.97    6.20
  12   5   5  247.38    5.60
 -13  -5  -5   26.60    1.90
  13   5   5   26.50    1.60
 -14  -5  -5    3.80    1.10
  14   5   5    6.00    1.00
 -15  -5  -5    1.00    1.00
  15   5   5    1.00    0.80
 -16  -5  -5   27.00    2.50
  16   5   5   25.90    1.90
 -17  -5  -5   57.29    3.50
  17   5   5   52.09    2.60
 -12   6   5  149.99    5.60
 -11   6   5    3.50    1.40
 -10   6   5  209.38    6.30
  -9   6   5   56.09    3.00
   8  -6  -5   32.20    2.00
  -8   6   5   36.80    2.30
   7  -6  -5   14.30    1.20
  -7   6   5   13.50    1.50
   6  -6  -5   31.70    1.30
   6  -6  -5   31.70    1.70
  -6   6   5   30.80    1.90
   5  -6  -5   93.79    2.30
   5  -6  -5   89.59    2.80
  -5   6   5   89.59    3.00
   4  -6  -5  321.37    7.00
  -4   6   5  329.57    6.40
  -4   6   5  337.97    7.20
   3  -6  -5  292.87    6.20
  -3   6   5  292.07    6.30
  -3   6   5  287.37    5.60
   2  -6  -5  244.98    5.40
  -2   6   5  246.08    5.30
  -2   6   5  251.57    4.90
   1  -6  -5  216.98    4.80
  -1   6   5  219.88    4.30
  -1   6   5  221.88    4.70
   0  -6  -5  625.24   11.60
   0   6   5  617.44   11.10
  -1  -6  -5   14.80    0.90
   1   6   5   15.00    0.70
   1   6   5   19.40    0.80
  -2  -6  -5   84.89    2.30
   2   6   5   84.49    2.00
   2   6   5   89.09    2.00
  -3  -6  -5   58.29    1.80
  -3  -6  -5   60.79    1.50
   3   6   5   60.59    1.50
  -4  -6  -5   11.00    0.60
  -4  -6  -5    9.50    0.70
   4   6   5   14.10    0.70
  -5  -6  -5   98.59    2.50
  -5  -6  -5  102.79    2.30
   5   6   5   99.59    2.40
  -6  -6  -5   21.30    1.00
  -6  -6  -5   22.10    0.90
  -7  -6  -5   42.30    1.50
  -7  -6  -5   40.60    1.40
   7   6   5   39.60    1.40
  -8  -6  -5   20.20    1.10
  -8  -6  -5   14.80    0.90
   8   6   5   17.50    1.00
  -9  -6  -5   67.29    2.30
  -9  -6  -5   64.59    2.00
   9   6   5   65.49    2.10
 -10  -6  -5  155.88    4.10
  10   6   5  158.88    3.80
 -11  -6  -5   15.70    1.40
  11   6   5   14.40    1.20
 -12  -6  -5   20.90    1.60
  12   6   5   21.80    1.40
 -13  -6  -5   82.49    3.30
  13   6   5   87.59    2.90
 -14  -6  -5   86.09    3.50
  14   6   5   83.79    3.00
 -15  -6  -5   -0.80    0.80
  15   6   5   -0.60    0.60
 -16  -6  -5    6.20    1.50
  16   6   5    6.60    1.10
 -17  -6  -5   28.90    2.70
  17   6   5   29.60    2.10
 -12   7   5    0.20    1.20
 -11   7   5   36.70    2.90
 -10   7   5   15.20    2.00
  -9   7   5   12.90    1.80
   8  -7  -5   37.50    2.10
  -8   7   5   43.50    2.60
   7  -7  -5   12.30    1.30
  -7   7   5   13.00    1.50
   6  -7  -5  216.18    5.40
  -6   7   5  222.38    5.70
   5  -7  -5   18.40    1.40
  -5   7   5   20.60    1.50
   4  -7  -5    4.90    0.80
  -4   7   5    4.60    0.50
  -4   7   5    4.10    0.80
   3  -7  -5  379.16    7.80
  -3   7   5  363.46    7.80
  -3   7   5  377.06    7.10
   2  -7  -5  130.79    3.50
  -2   7   5  136.69    3.50
  -2   7   5  126.79    2.80
   1  -7  -5   81.89    2.50
  -1   7   5   90.09    2.50
  -1   7   5   87.79    2.00
   0  -7  -5  128.29    3.20
   0   7   5  123.89    2.70
   0   7   5  128.29    3.10
  -1  -7  -5    0.00    0.30
   1   7   5    0.80    0.20
   1   7   5    0.00    0.10
  -2  -7  -5    5.00    0.60
   2   7   5    5.30    0.50
   2   7   5    7.30    0.60
  -3  -7  -5   57.19    1.80
  -3  -7  -5   57.79    1.50
   3   7   5   55.19    1.50
  -4  -7  -5   11.90    0.60
  -4  -7  -5   10.30    0.80
   4   7   5   10.40    0.60
  -5  -7  -5  745.73   13.60
  -5  -7  -5  769.52   13.80
   5   7   5  754.32   13.60
  -6  -7  -5  232.08    4.80
  -6  -7  -5  233.98    4.90
   6   7   5  230.38    4.80
  -7  -7  -5    2.00    0.40
  -7  -7  -5    2.00    0.40
   7   7   5    1.90    0.40
  -8  -7  -5  442.96    8.40
  -8  -7  -5  386.56    8.10
   8   7   5  437.66    8.20
  -9  -7  -5  116.19    3.20
  -9  -7  -5  121.49    3.00
   9   7   5  117.39    3.10
 -10  -7  -5  193.08    4.80
  10   7   5  193.78    4.50
 -11  -7  -5    1.30    0.60
  11   7   5    2.10    0.60
 -12  -7  -5   81.39    3.00
  12   7   5   86.19    2.80
 -13  -7  -5    3.30    1.00
  13   7   5    6.40    1.00
 -14  -7  -5   96.19    3.70
  14   7   5   97.29    3.20
 -15  -7  -5    2.00    1.10
  15   7   5    1.00    0.80
 -16  -7  -5   80.69    3.70
  16   7   5   85.19    3.20
 -17  -7  -5    2.10    1.20
  17   7   5    1.20    0.80
 -11   8   5    4.40    1.40
 -10   8   5    0.60    1.10
  -9   8   5  188.38    5.90
   8  -8  -5   15.50    1.60
  -8   8   5   17.50    1.90
   7  -8  -5   24.70    1.80
  -7   8   5   24.70    2.00
   6  -8  -5   60.29    2.50
  -6   8   5   64.09    2.80
   5  -8  -5   35.20    1.90
  -5   8   5   39.90    2.10
   4  -8  -5  241.38    5.80
  -4   8   5  240.88    5.90
   3  -8  -5  144.59    3.90
  -3   8   5  143.49    3.10
  -3   8   5  146.69    4.00
   2  -8  -5  107.69    3.20
  -2   8   5  105.49    3.10
  -2   8   5  108.89    2.50
   1  -8  -5   27.90    1.40
  -1   8   5   28.20    1.00
  -1   8   5   28.50    1.40
   0  -8  -5   26.70    1.40
   0   8   5   28.50    1.00
   0   8   5   30.00    1.30
  -1  -8  -5  558.24   10.60
   1   8   5  545.15   10.30
   1   8   5  537.25    9.90
  -2  -8  -5    7.70    0.80
   2   8   5    8.50    0.60
  -3  -8  -5 2007.30   35.60
   3   8   5 2021.40   35.30
   3   8   5 2052.59   35.10
  -4  -8  -5   30.90    1.30
  -4  -8  -5   34.00    1.20
   4   8   5   33.10    1.10
  -5  -8  -5   84.79    2.40
  -5  -8  -5   85.29    2.20
   5   8   5   88.19    2.20
  -6  -8  -5  124.69    3.00
  -6  -8  -5  125.19    3.10
   6   8   5  126.59    3.00
  -7  -8  -5   12.80    0.90
  -7  -8  -5   12.50    0.90
   7   8   5   12.00    0.90
  -8  -8  -5    1.10    0.40
  -8  -8  -5    2.00    0.50
   8   8   5    1.80    0.50
  -9  -8  -5  125.19    3.10
  -9  -8  -5  125.79    3.40
   9   8   5  124.39    3.20
 -10  -8  -5    4.90    0.80
  10   8   5    1.80    0.60
 -11  -8  -5   83.69    2.90
  11   8   5   79.99    2.60
 -12  -8  -5   23.60    1.70
  12   8   5   23.30    1.50
 -13  -8  -5  297.67    7.30
  13   8   5  301.47    6.80
 -14  -8  -5    3.40    1.10
  14   8   5    4.20    0.90
 -15  -8  -5   33.60    2.40
  15   8   5   33.40    2.00
 -16  -8  -5   -0.50    1.00
  16   8   5    0.40    0.80
 -17  -8  -5    0.20    1.10
  17   8   5    1.20    0.90
 -11   9   5    3.90    1.50
 -10   9   5   34.40    2.90
  -9   9   5    8.20    1.60
   8  -9  -5    2.10    0.90
  -8   9   5    1.50    1.10
   7  -9  -5   10.70    1.40
  -7   9   5   13.40    1.60
   6  -9  -5    0.80    0.70
  -6   9   5    2.40    0.90
   5  -9  -5    5.30    1.00
  -5   9   5    5.50    1.00
   4  -9  -5    4.80    0.90
  -4   9   5    5.90    1.00
   3  -9  -5    1.20    0.60
  -3   9   5    0.80    0.60
   2  -9  -5   -0.40    0.40
  -2   9   5    0.60    0.30
  -2   9   5    1.20    0.60
   1  -9  -5  306.77    6.70
  -1   9   5  302.47    5.80
  -1   9   5  296.27    6.60
   0  -9  -5   70.49    2.40
   0   9   5   67.89    1.70
   0   9   5   69.19    2.30
  -1  -9  -5   21.20    1.20
   1   9   5   18.90    0.80
   1   9   5   22.00    1.20
  -2  -9  -5  244.58    5.40
   2   9   5  234.48    5.20
   2   9   5  245.58    4.70
  -3  -9  -5    3.30    0.60
   3   9   5    4.90    0.50
  -4  -9  -5 1397.36   24.90
  -4  -9  -5 1419.76   25.20
   4   9   5 1414.16   24.70
  -5  -9  -5  299.47    6.00
  -5  -9  -5  303.77    6.30
   5   9   5  298.27    5.90
  -6  -9  -5  288.87    6.00
  -6  -9  -5  297.77    6.10
   6   9   5  290.27    5.90
  -7  -9  -5  484.95    9.40
  -7  -9  -5  480.55    9.40
   7   9   5  491.15    9.30
  -8  -9  -5  441.06    8.80
   8   9   5  435.76    8.60
  -9  -9  -5   31.60    1.60
  -9  -9  -5   30.70    1.40
   9   9   5   28.30    1.40
 -10  -9  -5    2.60    0.70
  10   9   5    0.40    0.50
 -11  -9  -5   53.69    2.30
  11   9   5   51.99    2.10
 -12  -9  -5  416.66    9.10
  12   9   5  406.16    8.60
 -13  -9  -5   14.00    1.60
  13   9   5   14.30    1.30
 -14  -9  -5   25.00    2.00
  14   9   5   20.60    1.70
 -15  -9  -5    0.60    0.90
  15   9   5   -0.20    0.70
 -16  -9  -5   38.10    2.70
  16   9   5   38.10    2.30
  17   9   5   22.00    1.90
 -10  10   5    0.00    1.10
  -9  10   5   34.60    2.80
   8 -10  -5   18.80    1.90
  -8  10   5   18.10    2.10
   7 -10  -5    6.60    1.20
  -7  10   5    5.10    1.30
   6 -10  -5    3.00    0.90
  -6  10   5    2.40    1.00
   5 -10  -5    0.60    0.70
  -5  10   5    2.00    0.90
   4 -10  -5   11.10    1.30
  -4  10   5   12.80    1.40
   3 -10  -5  126.39    3.90
  -3  10   5  123.89    3.80
   2 -10  -5    4.40    0.80
  -2  10   5    5.70    0.90
   1 -10  -5  389.46    8.50
  -1  10   5  399.96    8.40
   0 -10  -5    1.10    0.50
   0  10   5    1.50    0.50
   0  10   5    0.30    0.20
  -1 -10  -5   62.89    2.30
   1  10   5   69.49    2.30
   1  10   5   67.39    1.70
  -2 -10  -5   20.40    1.30
   2  10   5   21.60    1.20
   2  10   5   21.30    0.90
  -3 -10  -5   27.90    1.40
   3  10   5   30.10    1.10
   3  10   5   29.00    1.30
  -4 -10  -5  472.05    9.50
  -4 -10  -5  486.45    9.20
   4  10   5  481.55    8.90
  -5 -10  -5   61.99    2.10
  -5 -10  -5   59.69    1.90
   5  10   5   62.39    1.80
  -6 -10  -5  170.98    4.10
  -6 -10  -5  170.68    4.00
   6  10   5  171.68    3.80
  -7 -10  -5   69.19    2.20
  -7 -10  -5   67.39    2.20
   7  10   5   68.49    2.10
  -8 -10  -5   23.00    1.30
   8  10   5   18.60    1.20
  -9 -10  -5   88.19    2.70
  -9 -10  -5   84.59    2.50
   9  10   5   81.69    2.50
 -10 -10  -5   24.70    1.50
  10  10   5   23.10    1.40
 -11 -10  -5   19.40    1.50
  11  10   5   19.70    1.40
 -12 -10  -5   13.50    1.40
  12  10   5   15.80    1.40
 -13 -10  -5    4.10    1.00
  13  10   5    4.90    0.90
 -14 -10  -5   72.99    3.20
  14  10   5   77.29    2.90
 -15 -10  -5   14.30    1.80
  15  10   5   11.20    1.40
 -16 -10  -5  316.37    8.60
  16  10   5  314.57    7.60
  17  10   5    2.60    1.10
 -10  11   5   66.39    5.00
  -9  11   5   33.60    2.90
   8 -11  -5   16.50    1.90
  -8  11   5   18.10    2.10
   7 -11  -5   17.50    1.90
  -7  11   5   16.60    1.90
   6 -11  -5   16.00    1.70
  -6  11   5   15.60    1.80
   5 -11  -5    9.90    1.40
  -5  11   5    9.90    1.40
   4 -11  -5  120.79    4.00
  -4  11   5  113.69    3.90
   3 -11  -5  159.48    4.70
  -3  11   5  166.68    4.80
   2 -11  -5  101.99    3.50
  -2  11   5  103.59    3.50
   1 -11  -5  273.57    6.60
  -1  11   5  279.07    6.50
   0 -11  -5  121.29    3.70
   0  11   5  125.79    3.60
  -1 -11  -5  157.28    4.30
   1  11   5  156.38    4.10
   1  11   5  160.88    3.30
  -2 -11  -5    3.50    0.70
   2  11   5    3.10    0.70
   2  11   5    3.70    0.40
  -3 -11  -5   63.39    2.30
   3  11   5   60.59    2.10
   3  11   5   61.79    1.70
  -4 -11  -5   23.10    1.40
   4  11   5   22.50    1.00
   4  11   5   20.40    1.20
  -5 -11  -5  118.19    3.30
  -5 -11  -5  118.89    3.10
   5  11   5  119.69    2.90
  -6 -11  -5   28.60    1.50
  -6 -11  -5   28.30    1.40
   6  11   5   30.60    1.30
  -7 -11  -5 2339.97   40.80
  -7 -11  -5 2278.77   40.70
   7  11   5 2336.87   40.50
  -8 -11  -5  309.87    6.50
  -8 -11  -5  308.07    6.60
   8  11   5  302.37    6.40
  -9 -11  -5   40.60    1.80
  -9 -11  -5   39.20    1.60
   9  11   5   39.40    1.70
 -10 -11  -5    1.70    0.60
  10  11   5    1.30    0.60
 -11 -11  -5    7.10    1.00
  11  11   5    6.40    0.90
 -12 -11  -5   20.70    1.70
  12  11   5   20.20    1.50
 -13 -11  -5    9.60    1.40
  13  11   5    8.00    1.10
 -14 -11  -5  193.48    5.60
  14  11   5  192.98    5.10
 -15 -11  -5   95.89    3.90
  15  11   5   97.99    3.50
  16  11   5   26.20    2.10
  17  11   5    8.80    1.70
  -9  12   5    2.40    1.30
   8 -12  -5   17.60    2.10
  -8  12   5   18.20    2.20
   7 -12  -5    1.50    1.00
  -7  12   5    1.00    1.10
   6 -12  -5   67.19    3.30
  -6  12   5   69.09    3.40
   5 -12  -5    8.80    1.40
  -5  12   5    7.30    1.40
   4 -12  -5   36.80    2.30
  -4  12   5   39.80    2.40
   3 -12  -5   22.40    1.80
  -3  12   5   25.20    1.90
   2 -12  -5  122.09    4.00
  -2  12   5  118.59    3.90
   1 -12  -5  124.69    3.90
  -1  12   5  121.99    3.80
   0 -12  -5  160.38    4.60
   0  12   5  164.78    4.50
  -1 -12  -5   24.20    1.60
   1  12   5   20.50    1.50
  -2 -12  -5  182.88    4.80
   2  12   5  185.58    3.90
   2  12   5  186.58    4.70
  -3 -12  -5   10.80    1.20
   3  12   5   10.10    0.70
   3  12   5   11.20    1.10
  -4 -12  -5    2.00    0.60
   4  12   5    1.30    0.50
   4  12   5    1.90    0.40
  -5 -12  -5    2.60    0.60
   5  12   5    1.50    0.40
  -6 -12  -5  626.24   12.30
  -6 -12  -5  632.64   12.20
   6  12   5  642.54   11.80
  -7 -12  -5  258.77    5.80
  -7 -12  -5  259.27    5.80
   7  12   5  249.58    5.40
  -8 -12  -5   55.69    2.10
  -8 -12  -5   58.99    2.20
   8  12   5   54.59    2.00
  -9 -12  -5    6.00    0.90
  -9 -12  -5    5.80    1.20
   9  12   5    6.50    0.80
 -10 -12  -5   22.50    1.60
  10  12   5   20.30    1.40
 -11 -12  -5  125.69    3.80
  11  12   5  116.39    3.50
 -12 -12  -5  305.97    7.20
  12  12   5  296.77    6.80
 -13 -12  -5    3.50    1.00
  13  12   5    5.50    1.00
 -14 -12  -5   77.89    3.30
  14  12   5   80.69    3.10
  15  12   5   61.99    2.80
  16  12   5    5.00    1.20
   8 -13  -5    3.60    1.20
  -8  13   5    1.20    1.30
   7 -13  -5   21.20    2.20
  -7  13   5   18.60    2.20
   6 -13  -5    5.40    1.30
  -6  13   5    5.10    1.40
   5 -13  -5    0.20    0.80
  -5  13   5    1.00    1.00
   4 -13  -5   22.20    2.00
  -4  13   5   21.00    2.00
   3 -13  -5   12.00    1.50
  -3  13   5   11.20    1.50
   2 -13  -5   46.80    2.50
  -2  13   5   52.99    2.60
   1 -13  -5   97.49    3.60
  -1  13   5  100.09    3.50
   0 -13  -5   81.19    3.20
   0  13   5   87.69    3.20
  -1 -13  -5   83.59    3.10
   1  13   5   73.59    2.90
  -2 -13  -5    8.50    1.20
   2  13   5    7.90    1.10
  -3 -13  -5  267.47    6.40
   3  13   5  265.07    6.20
   3  13   5  263.67    5.40
  -4 -13  -5   32.70    1.80
   4  13   5   35.30    1.30
   4  13   5   34.10    1.80
  -5 -13  -5   41.50    2.00
   5  13   5   39.50    1.50
  -6 -13  -5    0.30    0.50
  -6 -13  -5    0.00    0.50
   6  13   5    0.50    0.40
  -7 -13  -5   79.49    2.70
  -7 -13  -5   80.79    2.70
   7  13   5   77.79    2.40
  -8 -13  -5   18.40    1.30
  -8 -13  -5   16.60    1.30
   8  13   5   18.00    1.20
  -9 -13  -5   47.00    2.10
   9  13   5   47.50    1.90
 -10 -13  -5  428.66    9.20
  10  13   5  422.86    8.80
 -11 -13  -5  199.08    5.30
  11  13   5  197.58    4.90
 -12 -13  -5   -0.90    0.60
  12  13   5   -0.40    0.70
 -13 -13  -5    0.60    0.80
  13  13   5   -0.30    0.70
 -14 -13  -5   68.99    3.60
  14  13   5   68.29    2.90
  15  13   5    3.90    1.10
  16  13   5    2.70    1.10
   8 -14  -5   47.70    3.20
   7 -14  -5   19.80    2.20
  -7  14   5   19.30    2.30
   6 -14  -5   32.50    2.60
  -6  14   5   34.50    2.70
   5 -14  -5   42.20    2.80
  -5  14   5   37.70    2.70
   4 -14  -5   13.80    1.80
  -4  14   5   14.50    1.80
   3 -14  -5   62.69    3.10
  -3  14   5   61.69    3.10
   2 -14  -5    3.10    1.10
  -2  14   5    4.30    1.10
   1 -14  -5   39.00    2.40
  -1  14   5   35.70    2.30
   0 -14  -5   24.10    1.90
   0  14   5   20.10    1.80
  -1 -14  -5  734.63   14.80
[truncated: 3,278,464 more chars]
